# Supplementary material for: Optimization and Deoptimization of Codons in SARS‐CoV‐2 and Related Implications for Vaccine Development
Source: Adv Sci (Weinh). 2023 Jun 2;10(23):2205445. doi: 10.1002/advs.202205445 (PMC10427376; doi:10.1002/advs.202205445)
Supplement: Supplementary file 2 — Supplemental Table 1 [file ADVS-10-2205445-s002.xlsx]

## Sheet: Dual_luciferase_result
Mutation	WT expression (Renilla/FireFly)					MUT expression (Renilla/FireFly)					Fragment Length	log2FC(MUT/WT)	P-value	Stand Error	Gene	Ref_Codon	Alt_Codon	Delta_w
	replicate 1	replicate 2	replicate 3	replicate 4	replicate 5	replicate 1	replicate 2	replicate 3	replicate 4	replicate 5
C5944U	0.0169038	0.0184593	0.0181835	0.0179064	0.0181877	0.0190281	0.0181722	0.0177625	0.0171605	0.0198688	240 nt	0.037355	0.207983	0.0332477	ORF1ab	GAC	GAU	-0.151973		Notes:
C6286U	0.00382187	0.00367189	0.00384214	0.00353142	0.00389087	0.0038133	0.00385087	0.00357588	0.00347491	0.00329576	240 nt	-0.058666	0.130144	0.0375519	ORF1ab	ACC	ACU	-0.344226		In the WT and MUT samples, the relative expression levels of the proteins are represented by the ratio of Renilla luciferase activity to Firefly luciferase activity. Missing values (shaded) indicate that the detected luciferase activity exceeds the detection range of the instrument (Overflow), or that the value deviates significantly from other experimental replicates (Outlier), were removed for …
C8947U	0.00824742	0.00896177	0.00818225	0.00780309	0.00775627	0.00747596	0.0078443	0.00708	0.0075149	0.00674016	240 nt	-0.159869	0.00886072	0.0339476	ORF1ab	AAC	AAU	-0.204097		The "Fragment Length" refers to the length of the viral segment inserted before the reporter gene in the report. For a 240 nt segment (orange), synonymous mutations occur at the 40th or 41st codon. For a 243 nt segment (orange), the synonymous mutation occurs at the 41st codon. For a 483 nt segment (green), the synonymous mutation occurs at the 81st codon.
C12100U	0.0498349	0.0462224	0.0465319	0.0466623	0.0424286	0.0496596	0.0503269	0.0480042	0.0502285	0.0512744	240 nt	0.106868	0.0124752	0.0140676	ORF1ab	GCC	GCU	-0.335		The egith synonymous variants in Table S1 were highlighted in red.
C12970U	0.0147637	0.0144857	0.0153616	0.0152067	0.0143738	0.0170291	0.0157103	0.01698	0.0167912	0.0147794	240 nt	0.131823	0.00925564	0.0357266	ORF1ab	AAC	AAU	-0.204097
U15096C	0.004325	0.00348251	0.00393558	0.00361276	0.0039963	0.00362572	0.00366844	0.00420798	0.00379016	0.00372844	240 nt	-0.024921	0.362612	0.0343992	ORF1ab	AAU	AAC	0.204097
U16176C	0.00412127	0.00376203	0.00359217	0.00468235	0.00373114	0.00418048	0.00519289	0.00606253	0.0038643	0.00378963	240 nt	0.215289	0.110146	0.11795	ORF1ab	ACU	ACC	0.344226
C22444U	0.0269714	0.0257979	0.0251384	0.0247946	0.0255806	0.0194669	0.0187973	0.01871	0.0199469	0.0231833	240 nt	-0.357823	0.000123699	0.0506554	S	GAC	GAU	-0.151973
U24349C	0.00833949	0.00796971	0.00784349	0.00768195	0.00831647	0.00717787	0.00661464	0.00695263	0.00712741	0.00774055	240 nt	-0.173032	0.00186719	0.0329382	S	AGU	AGC	0.407165
U24910C	0.0116854	0.0106911	0.0112687	0.0103617	0.010638	0.0131615	0.0124009	0.0125703	0.0115289	0.0125491	240 nt	0.187076	0.00139403	0.0276096	S	ACU	ACC	0.344226
C26681U	0.0774312	0.0479628	0.025035	0.0250655	0.0256096	0.0380902	0.0319719	0.0343077	0.0372328	0.0372829	240 nt	-0.168906	0.339579	0.0424029	M	UUC	UUU	-0.214724
C26735U	0.162766	0.0803973	0.118174	0.110648	0.0890748	0.0821052	0.0662012	0.0634481	0.128722	0.0607884	240 nt	-0.483602	0.0670545	0.178884	M	UAC	UAU	-0.258288
U26972C	0.0273357	0.0265513	0.0233438	0.0249989	0.0236006	0.0232457	0.022098	0.0246933	0.0245738	0.0238353	240 nt	-0.0872492	0.073749	0.0262773	M	CGU	CGC	0.498901
C28651U	0.018346	0.0177914	0.0182939	0.0179984	0.0198729	0.0201749	0.021457	0.0182625	0.0221925	0.0199214	240 nt	0.144241	0.017932	0.0433381	N	AAC	AAU	-0.204097
C29362U	0.186166	0.205175	0.225956	0.215152	0.217262	0.262325	0.291534	0.277356	0.253569	0.213055	240 nt	0.306119	0.00527567	0.0691156	N	UUC	UUU	-0.214724
C29386U	0.152616	0.163004	0.166783	0.16623	0.162538	0.193228	0.209031	0.200535	0.203779	0.173095	240 nt	0.272283	0.000534684	0.0426002	N	GAC	GAU	-0.151973
C2110U	0.00827672	0.00887547	0.00708955	0.00634146	0.00868209	0.00656268	0.00558684	0.00595385	0.00582736	0.00699646	240 nt	-0.344379	0.00834816	0.0532024	ORF1ab	AAC	AAU	-0.204097
C6941U	0.0105726	0.0109189	0.0117493	0.00993462	0.00964541	0.0107993	0.00993587	0.010503	0.0102888	0.00921076	240 nt	-0.0580457	0.196646	0.0354176	ORF1ab	CUG	UUG	-0.700246
U20661C	0.0133237	0.0136946	0.0129192	0.0124046	0.0134706	0.0141222	0.0135404	0.0132575	0.0131952	0.0134103	240 nt	0.0370637	0.129257	0.0156283	ORF1ab	UCU	CCG	0.137183
C913U	0.0783055	0.0720268	0.0723907	0.0707599	0.0703465	0.0756108	0.0783398	0.0792936	0.0764568	0.0759159	240 nt	0.0839062	0.0132871	0.0120068	ORF1ab	UCC	UCU	-0.137183
C4543U	0.0039778	0.00424303	0.00410779	0.00410856	0.00419184	0.00477011	0.00434934	0.0042492	0.00468934	0.00463716	240 nt	0.137709	0.00291801	0.0290771	ORF1ab	ACC	ACU	-0.344226
U7540C	0.00180749	0.00165324	0.00163061	0.00173829	0.0018854	0.00164605	0.00185827	0.00162232	0.00139767	0.00157721	240 nt	-0.105313	0.0996938	0.0587905	ORF1ab	ACU	ACC	0.344226
C8047U	0.00502957	0.00533281	0.00477111	0.00509849	0.00526863	0.0043771	0.00423842	0.00438551	0.00417802	0.0042119	240 nt	-0.25353	3.11221e-05	0.0129955	ORF1ab	UAC	UAU	-0.258288
C8782U	0.0334113	0.0332609	0.0323318	0.0334062	0.0335925	0.0333451	0.0351059	0.0349703	0.0351942	0.0367657	240 nt	0.0792869	0.0063162	0.0199797	ORF1ab	AGC	AGU	-0.407165
C14676U	0.00597743	0.00456608	0.0042441	0.0043856	0.00408875	0.00337847	0.00367325	0.00330933	0.00385134	0.00451493	240 nt	-0.312829	0.0273233	0.0717451	ORF1ab	CCC	CCU	-0.139581
C14805U	0.00867434	0.00772989	0.00790252	0.00761659	0.00795965	0.00682284	0.00676118	0.00779627	0.0069817	0.00796079	240 nt	-0.134899	0.0267125	0.0447057	ORF1ab	UAC	UAU	-0.258288
C15324U	0.0054091	0.00543621	0.00536528	0.00546767	0.00528469	0.00358075	0.00411773	0.00408389	0.00450275	0.00421564	240 nt	-0.395301	1.44774e-05	0.0481851	ORF1ab	AAC	AAU	-0.204097
C18555U	0.00643159	0.00569537	0.00577739	0.00547315	0.00861668	0.005742	0.00555144	0.00532823	0.00553647	0.00548514	240 nt	-0.210881	0.0862171	0.0154792	ORF1ab	GAC	GAU	-0.151973
G21255C	0.00402207	0.00384212	0.00369425	0.0037604	0.00413438	0.00638651	0.00444675	0.0074968	0.00655976	0.00439647	240 nt	0.590217	0.00664283	0.140392	ORF1ab	GCG	GCC	0.740244
G23401A	0.0248792	0.0262876	0.0266791	0.0260767	0.0305517	0.028526	0.0301111	0.0337233	0.035721	0.0314435	240 nt	0.246453	0.00700552	0.0515169	S	CAG	CAA	-0.713605
C24334U	0.00634271	0.00600934	0.00595059	0.00593274	0.00740111	0.00670007	0.00668266	0.00631079	0.00616508	0.00615317	240 nt	0.0170126	0.405546	0.0243281	S	GCC	GCU	-0.335
C26801G	0.0613389	0.0678628	0.0678658	Overflow	0.0597536	0.06683	0.150554	0.138444	Overflow	0.106236	240 nt	0.84733	0.0172796	0.228368	M	CUC	CUG	0.54585
C15279U	0.0279004	0.0275126	0.0297013	0.0273064	0.0351232	0.0353165	0.031793	0.0313816	0.0299714	0.0291097	240 nt	0.0948673	0.15031	0.0426665	ORF1ab	CAC	CAU	-0.336227
A11332G	0.0198584	0.00879763	0.00744934	0.00727864	0.00683962	0.00773885	0.00739865	0.00665497	0.00754264	0.017046	243 nt	-0.0497918	0.306885	0.041406	ORF1ab	GUA	GUG	0.770132
A6613G	0.0142386	0.00973419	0.0100711	0.00915157	0.0104386	0.0188215	0.00875409	0.0110594	0.0103454	0.0150914	243 nt	0.379733	0.0992668	0.177792	ORF1ab	GUA	GUG	0.770132
A1741G	0.0413832	0.0324807	0.0325666	0.0316397	0.0320174	0.0332965	0.0350798	Overflow	0.0276991	0.0467957	243 nt	0.0703625	0.345441	0.135704	ORF1ab	AAA	AAG	0.378817
A1585C	0.00365847	0.00335156	0.0034047	0.00352207	0.00328778	0.00352521	0.0038161	0.00359455	0.00423472	0.0041744	243 nt	0.16749	0.0144943	0.0484133	ORF1ab	GGA	GGC	0.367366
A10195G	0.00334051	0.00400359	0.00456738	0.0045081	0.00464306	0.00433014	0.00419038	0.00402481	0.00384809	0.00290279	243 nt	-0.126369	0.172392	0.0923551	ORF1ab	GAA	GAG	0.359016
G20937U	0.109313	0.0479497	0.0398271	0.0403104	0.0366988	0.0388428	0.0427093	0.0428218	0.0521774	0.104674	243 nt	0.0994935	0.228893	0.077516	ORF1ab	ACG	ACU	0.336186
G12160A	0.352852	0.325279	0.326305	0.34211	0.341415	0.36315	0.357551	0.35745	0.326441	0.32436	243 nt	0.0346151	0.215591	0.0316337	ORF1ab	GAG	GAA	-0.359016
U5386G	0.00607957	0.00418437	0.00551789	0.00534212	0.00746354	0.00432422	0.00427608	0.00398274	0.00429155	0.00460934	243 nt	-0.412127	0.015472	0.0299173	ORF1ab	GCU	GCG	-0.405243
C6310U	0.0597127	0.0690215	0.0615174	0.0547892	0.0614299	0.0481043	0.0483598	0.0575607	0.0859745	0.0544939	243 nt	-0.233644	0.0138189	0.0556966	ORF1ab	AGC	AGU	-0.407165
C21306U	0.00471579	0.00527165	0.00431651	0.00494778	0.00479781	0.00400186	0.00502513	0.0040599	0.00489582	0.004092	243 nt	-0.123615	0.0929006	0.0643704	ORF1ab	CGC	CGU	-0.498901
G1738U	0.0914169	0.0439467	0.0338471	0.0338177	0.0321291	0.0316191	0.0325842	0.0315934	0.0397783	0.0796533	243 nt	-0.0843744	0.282072	0.0692422	ORF1ab	GUG	GUU	-0.634642
G10396U	0.0166625	0.0133427	0.0128318	0.0122963	0.0116896	0.0118093	0.0118656	0.0145385	0.013879	0.0188258	243 nt	-0.0373445	0.38854	0.0668269	ORF1ab	GUG	GUU	-0.634642
A26786G	0.00813344	0.00891891	0.0105897	0.0104639	0.0100202	0.0138254	0.0142548	0.0147979	0.0131161	0.0114729	243 nt	0.487364	0.000418668	0.0571014	M	GUA	GUG	0.770132
G27014U	0.111568	0.0923265	0.101601	0.0939965	0.104576	0.0867057	0.0891873	0.0998627	0.0907738	0.0698642	243 nt	-0.0987643	0.082797	0.0382794	M	CUG	CUU	-0.699584
C11950U	0.293342	0.26426	0.247796	0.238604	0.239618	0.218552	0.226676	0.217183	0.220951	0.238926	243 nt	-0.193775	0.00938693	0.0224267	ORF1ab	CAC	CAU	-0.336227
U2597C	0.0238738	0.0284649	0.0271698	0.0308609	0.0298345	0.0589694	0.0556998	0.0513449	0.0476393	0.0505116	243 nt	0.913912	2.79149e-06	0.0485985	ORF1ab	UUG	CUG	0.700246
A14940G	0.00164565	0.00174867	0.00152301	0.00179527	0.00182652	0.00214047	0.00231509	0.00218014	0.00245089	0.00199977	243 nt	0.376627	0.000335701	0.0447526	ORF1ab	AAA	AAG	0.378817
A20055G	0.0180672	0.0156753	0.0165024	0.0137714	0.0142087	0.0213766	0.01847	0.0183358	0.0170807	0.0178336	243 nt	0.251101	0.0119313	0.0488185	ORF1ab	GAA	GAG	0.359016
C13168U	0.022027	0.0209026	0.0202728	0.0219212	0.0211841	0.0159382	0.0129321	0.0166389	0.013131	0.0159707	243 nt	-0.510788	3.54383e-05	0.0691816	ORF1ab	CAC	CAU	-0.336227
C4891U	0.00339702	0.00309404	0.0033372	0.00363384	0.00378304	0.00387733	0.00387818	0.00354761	0.00321601	0.00366699	243 nt	0.0766485	0.152351	0.0447104	ORF1ab	ACC	ACU	-0.344226
A5584G	Overflow	0.0166983	0.0171728	0.0182107	0.0177463	Overflow	0.0173614	0.0183749	0.0186048	Overflow	243 nt	0.0532749	0.124969	0.0250773	ORF1ab	ACA	ACG	-0.384844
A6319G	0.0204292	0.0241791	0.0191451	0.0205874	0.0191059	0.0249017	0.0172273	0.0163544	0.0158861	0.0208676	243 nt	-0.119292	0.211006	0.109982	ORF1ab	CCA	CCG	-0.440843
C1267U	Overflow	0.0303229	0.0294693	0.0252639	0.0293377	0.0240062	0.0264326	0.0267705	0.0267594	0.0293708	243 nt	-0.100832	0.103079	0.0412724	ORF1ab	GGC	GGU	-0.506106
G5515U	0.00202361	0.00190651	0.00192392	0.0018236	0.00215895	0.00158063	0.00168106	0.00154891	0.00168505	0.00176637	243 nt	-0.251664	0.000968451	0.0306392	ORF1ab	GUG	GUU	-0.634642
G2518U	0.041148	0.0319554	0.0347784	0.0367921	0.0397617	0.0349796	0.0307823	0.0309878	0.0331109	0.0372776	243 nt	-0.142076	0.0663928	0.0470049	ORF1ab	GUG	GUU	-0.634642
G10870U	0.00162462	0.00193337	0.00180921	0.00205185	0.00218086	0.00211498	0.00192068	0.00197185	0.00235251	0.00247919	243 nt	0.175166	0.0624849	0.0637503	ORF1ab	CUG	CUU	-0.699584
G1729A	0.0127063	0.0110023	0.0104663	0.0106586	0.0104587	0.00671386	0.0108736	0.010532	0.0105354	0.0122517	243 nt	-0.119226	0.206442	0.132973	ORF1ab	GUG	GUA	-0.770132
G29179U	0.0180914	0.0173602	0.0166227	0.0162239	0.0175198	0.0182859	0.0181633	0.0177577	0.0165418	0.021676	243 nt	0.106999	0.0938719	0.0574552	N	CCG	CCU	0.512046
C28708U	0.0072344	0.00552492	0.00514709	0.00563916	0.00574737	0.00464151	0.00514268	0.00533547	0.00610842	0.00623831	243 nt	-0.0928859	0.228693	0.0711731	N	CAC	CAU	-0.336227
C28435U	0.0170819	0.0147544	0.013411	0.0138655	0.0144388	0.0111533	0.0135281	0.0138442	0.0142396	0.0255748	243 nt	0.0909937	0.361754	0.180721	N	ACC	ACU	-0.344226
C25584U	0.00607742	0.00542523	0.00518895	0.0112777	0.00798134	0.0071042	0.00955626	0.0036579	0.00493185	0.00427818	243 nt	-0.283917	0.218054	0.225675	ORF3a	ACC	ACU	-0.344226
C23758U	0.00231578	0.00215174	0.00242371	0.00227151	0.00236054	0.0020689	0.00187918	0.00224392	0.00207775	0.00196922	243 nt	-0.170479	0.00490626	0.038257	S	ACC	ACU	-0.344226
C23731U	0.00245672	0.00251816	0.00191766	0.00221082	0.00232808	0.00223532	0.00191682	0.00196141	0.00229702	0.00180189	243 nt	-0.162675	0.0631881	0.0599852	S	ACC	ACU	-0.344226
G24928U	Overflow	0.00170759	0.00158241	0.0015946	0.00170661	0.00128993	0.00119428	0.00123034	0.00130356	0.00132551	243 nt	-0.377162	1.76586e-05	0.0250262	S	GUG	GUU	-0.634642
G4255A	0.0360372	0.0247084	0.0238416	0.0248187	0.0246338	0.0218634	0.0212189	0.0201225	0.0224082	0.0337437	243 nt	-0.167381	0.206735	0.119952	ORF1ab	CCG	CCA	0.440843
C22993U	0.00237857	0.00286141	0.00308791	0.00254878	0.0157752	0.00268734	0.00314943	0.00290238	0.00266075	0.00353808	243 nt	-0.835254	0.198592	0.0687042	S	AGC	AGU	-0.407165
G7393U	0.00790627	0.00806431	0.00875112	0.00875488	0.00893955	0.00718636	0.0084736	0.00651719	0.0133548	0.00632853	243 nt	-0.251436	0.0135245	0.0822139	ORF1ab	CCG	CCU	0.512046
483nt insertion
A20055G	0.00221247	0.00163728	0.0012403	0.00163258	0.00161734	0.00254049	0.00166272	0.00237574	0.00362201	0.00285093	483nt
C13168U	0.00129142	0.00180892	0.00199538	0.00202403	0.00260777	0.000508706	0.000470018	0.000479601	0.000417176	0.000515574	483nt

## Sheet: Primers_for_plasmids
Mutation Primers (240/243nt)			Mutation Primers (483nt)
Mutation	Primer name	Sequence (5'->3')	Mutation	Primer name	Sequence (5'->3')
C12100U	WT-1	ACTATAGGCTAGCCACCATGGAAGCCTTTGAAAAAATGGTTTCACTACTTTCTGTTTTGCTTTCCATGCAGGGTG	A20055G	WT-1	ACTATAGGCTAGCCACCATGCCAGTACCAGAGGTGAAAATACTCAATAATTTGGGTGTGGACATTGCTGCTAATACTGTGATCTGGG
C12100U	WT-2	TGTTTTGCTTTCCATGCAGGGTGCTGTAGACATAAACAAGCTTTGTGAAGAAATGCTGGACAACAGGGCAACCTTACAAGCTATAGC	A20055G	WT-2	TAATACTGTGATCTGGGACTACAAAAGAGATGCTCCAGCACATATATCTACTATTGGTGTTTGTTCTATGACTGACATAGCCAAGAA
C12100U	WT-3	CAACAGCCTGCTCATAAGCTTCTTGAGCAGTAGCAAAAGCTGCATATGATGGAAGGGAACTAAACTCTGAGGCTATAGCTTGTAAGG	A20055G	WT-3	ACTGACATAGCCAAGAAACCAACTGAAACGATTTGTGCACCACTCACTGTCTTTTTTGATGGTAGAGTTGATGGTCAAGTAGACTTA
C12100U	MUT-3	CAACAGCCTGCTCATAAGCTTCTTGAGCAGTAGCAAAAGCTGCATATGATGGAAGGGAACTAAACTCTGAAGCTATAGCTTGTAAGG	A20055G	WT-4	ATGGTCAAGTAGACTTATTTAGAAATGCCCGTAATGGTGTTCTTATTACAGAAGGTAGTGTTAAAGGTTTAC
C12100U	WT-4	GGGTCGTACACCTTGGAAGCATTCAAAGACTTCTTCAACTTTTTAAGAACAACTTCAGAATCACCATTAGCAACAGCCTGCTCATAA	A20055G	MUT-4	ATGGTCAAGTAGACTTATTTAGAAATGCCCGTAATGGTGTTCTTATTACAGAGGGTAGTGTTAAAGGTTTAC
C12970U	WT-1	ACTATAGGCTAGCCACCATGTTCCCTAAGAGTGATGGAACTGGTACTATCTATACAGAACTGGAACCACCTTGTA	A20055G	WT-5	TTAAGACTAGCTTGTTTGGGACCTACAGATGGTTGTAAACCTTTAACACTACC
C12970U	WT-2	TACAGAACTGGAACCACCTTGTAGGTTTGTTACAGACACACCTAAAGGTCCTAAAGTGAAGTATTTATACTTTATTAAAGGATTAAA	A20055G	WT-6	AACACCATCAACTTTCTTATAATAATTGAACTGTGTTTTTACGGCTTCTCCAATTAATGTGACTCCATTAAGACTAGCTTGTTTGGG
C12970U	WT-3	CTGTTGCATTACCAGCTTGTAGACGTACTGTGGCAGCTAAACTACCAAGTACCATACCTCTATTTAGGTTGTTTAATCCTTTAATAA	A20055G	WT-7	TTTGACTCCTGGGTTTAAATTCTTGTAAATTTCTACTCTGAGTAAAGTAAGTTTCAGGTAATTGTTGGACAACACCATCAACTTTCT
C12970U	MUT-3	CTGTTGCATTACCAGCTTGTAGACGTACTGTGGCAGCTAAACTACCAAGTACCATACCTCTATTTAGGTTATTTAATCCTTTAATAA	A20055G	WT-8	GGGTCGTACACCTTGGAAGCATACCGTTCAATGAATTCATCCATAGCTAATTCTAAGAAATCAATTTCCATTTGACTCCTGGGTTTA
C12970U	WT-4	GGGTCGTACACCTTGGAAGCATCTACAGCAAAAGCACAGAAAGATAATACAGTTGAATTGGCAGGCACTTCTGTTGCATTACCAGCT	C13168U	WT-1	ACTATAGGCTAGCCACCATGAAAGGTCCTAAAGTGAAGTATTTATACTTTATTAAAGGATTAAACAACCTAAATAGAGGTATGGTAC
C14676U	WT-1	ACTATAGGCTAGCCACCATGGTGTATGCTGCTGACCCTGCTATGCACGCTGCTTCTGGTAATCTATTACTAGATAA	C13168U	WT-2	AAATAGAGGTATGGTACTTGGTAGTTTAGCTGCCACAGTACGTCTACAAGCTGGTAATGCAACAGAAGTGCCTGCCAATTCAACTGT
C14676U	WT-2	TTCTGGTAATCTATTACTAGATAAACGCACTACGTGCTTTTCAGTAGCTGCACTTACTAACAATGTTGCTTTTCAAACTGTCAAACC	C13168U	WT-3	CCTGCCAATTCAACTGTATTATCTTTCTGTGCTTTTGCTGTAGATGCTGCTAAAGCTTACAAAGATTATCTAGCTAGTGGGGGACAA
C14676U	WT-3	CAACAGAACTTCCTTCCTTAAAGAAACCCTTAGACACAGCAAAGTCATAGAAGTCTTTGTTAAAATTACCGGGTTTGACAGTTTGAA	C13168U	WT-4	TAGCTAGTGGGGGACAACCAATCACTAATTGTGTTAAGATGTTGTGTACACACACTGGTACTGGTCAGGC
C14676U	MUT-3	CAACAGAACTTCCTTCCTTAAAGAAACCCTTAGACACAGCAAAGTCATAGAAGTCTTTGTTAAAATTACCAGGTTTGACAGTTTGAA	C13168U	MUT-4	TAGCTAGTGGGGGACAACCAATCACTAATTGTGTTAAGATGTTGTGTACACAUACTGGTACTGGTCAGGC
C14676U	WT-4	GGGTCGTACACCTTGGAAGCATCGCTGATAGCAGCATTACCATCCTGAGCAAAGAAGAAGTGTTTTAATTCAACAGAACTTCCTTCC	C13168U	WT-5	TGATCCATATTGGCTTCCGGTGTAACTGTTATTGCCTGACCAGTACCAGT
C14805U	WT-1	ACTATAGGCTAGCCACCATGAACAAAGACTTCTATGACTTTGCTGTGTCTAAGGGTTTCTTTAAGGAAGGAAGTTCT	C13168U	WT-6	TCCTTTAGGATTTGGATGATCTATGTGGCAACGGCAGTACAGACAACACGATGCACCACCAAAGGATTCTTGATCCATATTGGCTTC
C14805U	WT-2	GGGTTTCTTTAAGGAAGGAAGTTCTGTTGAATTAAAACACTTCTTCTTTGCTCAGGATGGTAATGCTGCTATCAGCGATTATGACTA	C13168U	WT-7	GTGTAAAACCCACAGGGTCATTAGCACAAGTTGTAGGTATTTGTACATACTTACCTTTTAAGTCACAAAATCCTTTAGGATTTGGAT
C14805U	WT-3	ACTTATCAACAACTTCAACTACAAATAGTAGTTGTCTGATATCACACATTGTTGGTAGATTATAACGATAGTAGTCATAATCGCTGA	C13168U	WT-8	GGGTCGTACACCTTGGAAGCACAGCCATAACCTTTCCACATACCGCAGACGGTACAGACTGTGTTTTTAAGTGTAAAACCCACAGGG
C14805U	MUT-3	ACTTATCAACAACTTCAACTACAAATAGTAGTTGTCTGATATCACACATTGTTGGTAGATTATAACGATAATAGTCATAATCGCTGA
C14805U	WT-4	GGGTCGTACACCTTGGAAGCGACGATGACTTGGTTAGCATTAATACAGCCACCATCGTAACAATCAAAGTACTTATCAACAACTTCA	Backbone Primers	Primer name	Sequence (5'->3')
C15279U	WT-1	ACTATAGGCTAGCCACCATGAAATTATTGAAATCAATAGCCGCCACTAGAGGAGCTACTGTAGTAATTGGAACAA		psi_backbone_F	GCTTCCAAGGTGTACGACCCC
C15279U	WT-2	AGCTACTGTAGTAATTGGAACAAGCAAATTCTATGGTGGTTGGCACAACATGTTAAAAACTGTTTATAGTGATGTAGAAAACCCTCA		psi_backbone_R	CATGGTGGCTAGCCTATAGTGAGTC
C15279U	WT-3	CAAGTGAGGCCATAATTCTAAGCATGTTAGGCATGGCTCTATCACATTTAGGATAATCCCAACCCATAAGGTGAGGGTTTTCTACAT
C15279U	MUT-3	CAAGTGAGGCCATAATTCTAAGCATGTTAGGCATGGCTCTATCACATTTAGGATAATCCCAACCCATAAGATGAGGGTTTTCTACAT
C15279U	WT-4	GGGTCGTACACCTTGGAAGCATAGAAACGGTGTGACAAGCTACAACACGTTGTATGTTTGCGAGCAAGAACAAGTGAGGCCATAATT	Notes:
C15324U	WT-1	ACTATAGGCTAGCCACCATGATTGGAACAAGCAAATTCTATGGTGGTTGGCACAACATGTTAAAAACTGTTTATAGTG	To construct viral fragments with homologous overhangs, we utilized WT-1, WT-2, WT-3 (or MUT-3), and WT-4 primers in an overlap PCR strategy. As depicted in Figure S10, the red or green portions on the WT-1 and WT-4 primers represent 20nt-long homologous overhangs used for connecting to the plasmid backbone. WT-1 is approximately 75nt, while WT-2, WT-3, MUT-3, and WT-4 are approximately 87nt. The…
C15324U	WT-2	CAACATGTTAAAAACTGTTTATAGTGATGTAGAAAACCCTCACCTTATGGGTTGGGATTATCCTAAATGTGATAGAGCCATGCCTAA
C15324U	WT-3	AACGGTGTGACAAGCTACAACACGTTGTATGTTTGCGAGCAAGAACAAGTGAGGCCATAATTCTAAGCATGTTAGGCATGGCTCTAT
C15324U	MUT-3	AACGGTGTGACAAGCTACAACACGTTGTATGTTTGCGAGCAAGAACAAGTGAGGCCATAATTCTAAGCATATTAGGCATGGCTCTAT
C15324U	WT-4	GGGTCGTACACCTTGGAAGCCATGACCATTTCACTCAATACTTGAGCACACTCATTAGCTAATCTATAGAAACGGTGTGACAAGCTA
C18555U	WT-1	ACTATAGGCTAGCCACCATGTTTTCCAGAGTTAGTGCTAAACCACCGCCTGGAGATCAATTTAAACACCTCATACCAC
C18555U	WT-2	AGATCAATTTAAACACCTCATACCACTTATGTACAAAGGACTTCCTTGGAATGTAGTGCGTATAAAGATTGTACAAATGTTAAGTGA
C18555U	WT-3	TCATAGATGTCAACTCAAAGCCATGTGCCCATAAGACAAATACGACTCTGTCAGAGAGATTTTTAAGTGTGTCACTTAACATTTGTA
C18555U	MUT-3	TCATAGATGTCAACTCAAAGCCATGTGCCCATAAGACAAATACGACTCTGTCAGAGAGATTTTTAAGTGTATCACTTAACATTTGTA
C18555U	WT-4	GGGTCGTACACCTTGGAAGCTCTATCACATAGACAACAGGTGCGCTCAGGTCCTATTTTCACAAAATACTTCATAGATGTCAACTCA
C2110U	WT-1	ACTATAGGCTAGCCACCATGTATTCACTGAGACTCATTGATGCTATGATGTTCACATCTGATTTGGCTACTAACA
C2110U	WT-2	CACATCTGATTTGGCTACTAACAATCTAGTTGTAATGGCCTACATTACAGGTGGTGTTGTTCAGTTGACTTCGCAGTGGCTAACTAA
C2110U	WT-3	CACCTTCCTTAAACTTCTCTTCAAGCCAATCAAGGACGGGTTTGAGTTTTTCATAAACAGTGCCAAAGATGTTAGTTAGCCACTGCG
C2110U	MUT-3	CACCTTCCTTAAACTTCTCTTCAAGCCAATCAAGGACGGGTTTGAGTTTTTCATAAACAGTGCCAAAGATATTAGTTAGCCACTGCG
C2110U	WT-4	GGGTCGTACACCTTGGAAGCACAGGTTGAGATAAATTTAACAATTTCCCAACCGTCTCTAAGAAACTCTACACCTTCCTTAAACTTC
C22444U	WT-1	ACTATAGGCTAGCCACCATGTCTTCAGGTTGGACAGCTGGTGCTGCAGCTTATTATGTGGGTTATCTTCAACCTA
C22444U	WT-2	TTATGTGGGTTATCTTCAACCTAGGACTTTTCTATTAAAATATAATGAAAATGGAACCATTACAGATGCTGTAGACTGTGCACTTGA
C22444U	WT-3	AGTTAGAAGTTTGATAGATTCCTTTTTCTACAGTGAAGGATTTCAACGTACACTTTGTTTCTGAGAGAGGGTCAAGTGCACAGTCTA
C22444U	MUT-3	AGTTAGAAGTTTGATAGATTCCTTTTTCTACAGTGAAGGATTTCAACGTACACTTTGTTTCTGAGAGAGGATCAAGTGCACAGTCTA
C22444U	WT-4	GGGTCGTACACCTTGGAAGCGTTTGTAATATTAGGAAATCTAACAATAGATTCTGTTGGTTGGACTCTAAAGTTAGAAGTTTGATAG
C26681U	WT-1	ACTATAGGCTAGCCACCATGAAAAAGCTCCTTGAACAATGGAACCTAGTAATAGGTTTCCTATTCCTTACATGGA
C26681U	WT-2	AGGTTTCCTATTCCTTACATGGATTTGTCTTCTACAATTTGCCTATGCCAACAGGAATAGGTTTTTGTATATAATTAAGTTAATTTT
C26681U	WT-3	TGATCCAATTTATTCTGTAAACAGCAGCAAGCACAAAACAAGCTAAAGTTACTGGCCATAACAGCCAGAGGAAAATTAACTTAATTA
C26681U	MUT-3	TGATCCAATTTATTCTGTAAACAGCAGCAAGCACAAAACAAGCTAAAGTTACTGGCCATAACAGCCAGAGAAAAATTAACTTAATTA
C26681U	WT-4	GGGTCGTACACCTTGGAAGCGAGCCACATCAAGCCTACAAGACAAGCCATTGCGATAGCAATTCCACCGGTGATCCAATTTATTCTG
C26735U	WT-1	ACTATAGGCTAGCCACCATGATTTGTCTTCTACAATTTGCCTATGCCAACAGGAATAGGTTTTTGTATATAATTAAGTT
C26735U	WT-2	GGAATAGGTTTTTGTATATAATTAAGTTAATTTTCCTCTGGCTGTTATGGCCAGTAACTTTAGCTTGTTTTGTGCTTGCTGCTGTTTA
C26735U	WT-3	TAGCTGAGCCACATCAAGCCTACAAGACAAGCCATTGCGATAGCAATTCCACCGGTGATCCAATTTATTCTGTAAACAGCAGCAAGCA
C26735U	MUT-3	TAGCTGAGCCACATCAAGCCTACAAGACAAGCCATTGCGATAGCAATTCCACCGGTGATCCAATTTATTCTATAAACAGCAGCAAGCA
C26735U	WT-4	GGGTCGTACACCTTGGAAGCTGACCACATGGAACGCGTACGCGCAAACAGTCTGAAAGAAGCAATGAAGTAGCTGAGCCACATCAAG
C26801G	WT-1	ACTATAGGCTAGCCACCATGCTCTGGCTGTTATGGCCAGTAACTTTAGCTTGTTTTGTGCTTGCTGCTGTTT
C26801G	WT-2	GTTTTGTGCTTGCTGCTGTTTACAGAATAAATTGGATCACCGGTGGAATTGCTATCGCAATGGCTTGTCTTGTAGGCTTGATGTGGCT
C26801G	WT-3	TTAGTTTCTGGATTGAATGACCACATGGAACGCGTACGCGCAAACAGTCTGAAAGAAGCAATGAAGTAGCTGAGCCACATCAAGCCTA
C26801G	MUT-3	TTAGTTTCTGGATTGAATGACCACATGGAACGCGTACGCGCAAACAGTCTGAAAGAAGCAATGAAGTAGCTCAGCCACATCAAGCCTA
C26801G	WT-4	GGGTCGTACACCTTGGAAGCAAGCGGTCTGGTCAGAATAGTGCCATGGAGTGGCACGTTGAGAAGAATGTTAGTTTCTGGATTGAAT
C28651U	WT-1	ACTATAGGCTAGCCACCATGTACCGAAGAGCTACCAGACGAATTCGTGGTGGTGACGGTAAAATGAAAGATCTCA
C28651U	WT-2	TGACGGTAAAATGAAAGATCTCAGTCCAAGATGGTATTTCTACTACCTAGGAACTGGGCCAGAAGCTGGACTTCCCTATGGTGCTAA
C28651U	WT-3	TGCGGGTGCCAATGTGATCTTTTGGTGTATTCAAGGCTCCCTCAGTTGCAACCCATATGATGCCGTCTTTGTTAGCACCATAGGGAA
C28651U	MUT-3	TGCGGGTGCCAATGTGATCTTTTGGTGTATTCAAGGCTCCCTCAGTTGCAACCCATATGATGCCGTCTTTATTAGCACCATAGGGAA
C28651U	WT-4	GGGTCGTACACCTTGGAAGCTGTTGTTCCTTGAGGAAGTTGTAGCACGATTGCAGCATTGTTAGCAGGATTGCGGGTGCCAATGTGA
C29362U	WT-1	ACTATAGGCTAGCCACCATGGTCACACCTTCGGGAACGTGGTTGACCTACACAGGTGCCATCAAATTGGATGACA
C29362U	WT-2	AGGTGCCATCAAATTGGATGACAAAGATCCAAATTTCAAAGATCAAGTCATTTTGCTGAATAAGCATATTGACGCATACAAAACATT
C29362U	WT-3	TCTGTCTCTGCGGTAAGGCTTGAGTTTCATCAGCCTTCTTCTTTTTGTCCTTTTTAGGCTCTGTTGGTGGGAATGTTTTGTATGCGT
C29362U	MUT-3	TCTGTCTCTGCGGTAAGGCTTGAGTTTCATCAGCCTTCTTCTTTTTGTCCTTTTTAGGCTCTGTTGGTGGAAATGTTTTGTATGCGT
C29362U	WT-4	GGGTCGTACACCTTGGAAGCGAAATCATCCAAATCTGCAGCAGGAAGAAGAGTCACAGTTTGCTGTTTCTTCTGTCTCTGCGGTAAG
C29386U	WT-1	ACTATAGGCTAGCCACCATGACCTACACAGGTGCCATCAAATTGGATGACAAAGATCCAAATTTCAAAGATCAAG
C29386U	WT-2	AGATCCAAATTTCAAAGATCAAGTCATTTTGCTGAATAAGCATATTGACGCATACAAAACATTCCCACCAACAGAGCCTAAAAAGGA
C29386U	WT-3	GAAGAGTCACAGTTTGCTGTTTCTTCTGTCTCTGCGGTAAGGCTTGAGTTTCATCAGCCTTCTTCTTTTTGTCCTTTTTAGGCTCTG
C29386U	MUT-3	GAAGAGTCACAGTTTGCTGTTTCTTCTGTCTCTGCGGTAAGGCTTGAGTTTCATCAGCCTTCTTCTTTTTATCCTTTTTAGGCTCTG
C29386U	WT-4	GGGTCGTACACCTTGGAAGCCATGGATTGTTGCAATTGTTTGGAGAAATCATCCAAATCTGCAGCAGGAAGAAGAGTCACAGTTTGC
C4543U	WT-1	ACTATAGGCTAGCCACCATGAAATTAATGCCTGTCTGTGTGGAAACTAAAGCCATAGTTTCAACTATACAGC
C4543U	WT-2	CATAGTTTCAACTATACAGCGTAAATATAAGGGTATTAAAATACAAGAGGGTGTGGTTGATTATGGTGCTAGATTTTACTTTTACAC
C4543U	WT-3	AGTGGCATTGTAACAAGAGTTTCATTTAGATCGTTAAGTGTGTTGATAAGTGACGCTACAGTTGTTTTACTGGTGTAAAAGTAAAATC
C4543U	MUT-3	AGTGGCATTGTAACAAGAGTTTCATTTAGATCGTTAAGTGTGTTGATAAGTGACGCTACAGTTGTTTTACTAGTGTAAAAGTAAAATC
C4543U	WT-4	GGGTCGTACACCTTGGAAGCCATATACCGAGCAGCTTCTTCCAAATTTAAGCCATGTGTTACATAGCCAAGTGGCATTGTAACAAGA
C5944U	WT-1	ACTATAGGCTAGCCACCATGACAAAGTCCTCAGAATACAAAGGTCCTATTACGGATGTTTTCTACAAAGAAAACA
C5944U	WT-2	GGATGTTTTCTACAAAGAAAACAGTTACACAACAACCATAAAACCAGTTACTTATAAATTGGATGGTGTTGTTTGTACAGAAATTGA
C5944U	WT-3	TTGGTACAAGATCAATTGGTTGCTCTGTGAAATAAGAATTGTCTTTCTTATAATAATTGTCCAACTTAGGGTCAATTTCTGTACAAA
C5944U	MUT-3	TTGGTACAAGATCAATTGGTTGCTCTGTGAAATAAGAATTGTCTTTCTTATAATAATTGTCCAACTTAGGATCAATTTCTGTACAAA
C5944U	WT-4	GGGTCGTACACCTTGGAAGCATCACATACAAACTTAAAATTATCGAAGCTTGCGTTTGGATATGGTTGGTTTGGTACAAGATCAATT
C6286U	WT-1	ACTATAGGCTAGCCACCATGGTGGCTATTGATTATAAACACTACACACCCTCTTTTAAGAAAGGAGCTAAAT
C6286U	WT-2	TTTTAAGAAAGGAGCTAAATTGTTACATAAACCTATTGTTTGGCATGTTAACAATGCAACTAATAAAGCCACGTATAAACCAAATAC
C6286U	WT-3	CTGACTTCAGTACATCAAACGAATTTGATGTTTCAACTGGTTTTGTGCTCCAAAGACAACGTATACACCAGGTATTTGGTTTATACG
C6286U	MUT-3	CTGACTTCAGTACATCAAACGAATTTGATGTTTCAACTGGTTTTGTGCTCCAAAGACAACGTATACACCAAGTATTTGGTTTATACG
C6286U	WT-4	GGGTCGTACACCTTGGAAGCGACTGGTTTTAGATCTTCGCAGGCAAGATTATCCATTCCCTGCGCGTCCTCTGACTTCAGTACATCA
C6941U	WT-1	ACTATAGGCTAGCCACCATGAATTCTAGAATTAAAGCATCTATGCCGACTACTATAGCAAAGAATACTGTT
C6941U	WT-2	TACTATAGCAAAGAATACTGTTAAGAGTGTCGGTAAATTTTGTCTAGAGGCTTCATTTAATTATTTGAAGTCACCTAATTTTTCTAAA
C6941U	WT-3	AGCAGCGGTTGAGTAGATTAAAGAACCTAGGCAAACACTTAATAGTAAAAACCAAATTATAATATTTATCAGTTTAGAAAAATTAGGT
C6941U	MUT-3	AGCAGCGGTTGAGTAGATTAAAGAACCTAGGCAAACACTTAATAGTAAAAACCAAATTATAATATTTATCAATTTAGAAAAATTAGGT
C6941U	WT-4	GGGTCGTACACCTTGGAAGCGTAACCAGTACAGTAAGAAGGCATGCCTAAATTAGACATTAAAACACCTAAAGCAGCGGTTGAGTAG
C8047U	WT-1	ACTATAGGCTAGCCACCATGAAATCAGCGTCTGTTTACTACAGTCAGCTTATGTGTCAACCTATACTGTTACTA
C8047U	WT-2	GTGTCAACCTATACTGTTACTAGATCAGGCATTAGTGTCTGATGTTGGTGATAGTGCGGAAGTTGCAGTTAAAATGTTTGATGCTTA
C8047U	WT-3	CTTCTGCAGTTGCAACTAGTGTTTTGAGTTTTTCCATTGGTACGTTAAAAGTTGATGAAAACGTATTAACGTAAGCATCAAACATTT
C8047U	MUT-3	CTTCTGCAGTTGCAACTAGTGTTTTGAGTTTTTCCATTGGTACGTTAAAAGTTGATGAAAACGTATTAACATAAGCATCAAACATTT
C8047U	WT-4	GGGTCGTACACCTTGGAAGCAATAAAAGTAGATAAGACATTGTCTAAGGACACATTCTTTGCAAGTTCAGCTTCTGCAGTTGCAACT
C8782U	WT-1	ACTATAGGCTAGCCACCATGACTGACTTTTCAAGTGAAATCATAGGATACAAGGCTATTGATGGTGGTGTCACTCGTGACATAGCAT
C8782U	WT-2	CACTCGTGACATAGCATCTACAGATACTTGTTTTGCTAACAAACATGCTGATTTTGACACATGGTTTAGCCAGCGTGGTGGTAGTTAT
C8782U	WT-3	CACTCGTGACATAGCATCTACAGATACTTGTTTTGCTAACAAACATGCTGATTTTGACACATGGTTTAGtcAGCGTGGTGGTAGTTAT
C8782U	MUT-3	CACGACAAAACCCACTTCTCTTGTTATGACTGCAGCAATCAATGGGCAAGCTTTGTCATTAGTATAACTACCACCACGCT
C8782U	WT-4	GGGTCGTACACCTTGGAAGCACCATTAGTTGTGCGTAATATCGTGCCAGGCAAACCAGGCACGACAAAACCCACTTCTC
C8947U	WT-1	ACTATAGGCTAGCCACCATGGCTGCAGTCATAACAAGAGAAGTGGGTTTTGTCGTGCCTGGTTTGCCTGGCACGA
C8947U	WT-2	CGTGCCTGGTTTGCCTGGCACGATATTACGCACAACTAATGGTGACTTTTTGCATTTCTTACCTAGAGTTTTTAGTGCAGTTGGTAA
C8947U	WT-3	CAGCAGCCAAAACACAAGCTGATGTTGCAAAGTCAGTGTACTCTATAAGTTTTGATGGTGTGTAACAGATGTTACCAACTGCACTAA
C8947U	MUT-3	CAGCAGCCAAAACACAAGCTGATGTTGCAAAGTCAGTGTACTCTATAAGTTTTGATGGTGTGTAACAGATATTACCAACTGCACTAA
C8947U	WT-4	GGGTCGTACACCTTGGAAGCATAACAATATGGTACTGGCTTACCAGAAGCATCTTTAAAAATTGTACATTCAGCAGCCAAAACACAA
C913U	WT-1	ACTATAGGCTAGCCACCATGCTTAACGGAGGGGCATACACTCGCTATGTCGATAACAACTTCTGTGGCCCTGA
C913U	WT-2	AACAACTTCTGTGGCCCTGATGGCTACCCTCTTGAGTGCATTAAAGACCTTCTAGCACGTGCTGGTAAAGCTTCATGCACTTTGTC
C913U	WT-3	CAAGCAATTTCATGCTCATGTTCACGGCAGCAGTATACACCCCTCTTAGTGTCAATAAAGTCCAGTTGTTCGGACAAAGTGCATGAAG
C913U	MUT-3	CAAGCAATTTCATGCTCATGTTCACGGCAGCAGTATACACCCCTCTTAGTGTCAATAAAGTCCAGTTGTTCAGACAAAGTGCATGAAG
C913U	WT-4	GGGTCGTACACCTTGGAAGCTTCAAAAGGTGTCTGCAATTCATAGCTCTTTTCAGAACGTTCCGTGTACCAAGCAATTTCATGCTCAT
G21255C	WT-1	ACTATAGGCTAGCCACCATGAAGCTAGCTCTTGGAGGTTCCGTGGCTATAAAGATAACAGAACATTCTTGGAATG
G21255C	WT-2	AGATAACAGAACATTCTTGGAATGCTGATCTTTATAAGCTCATGGGACACTTCGCATGGTGGACAGCCTTTGTTACTAATGTGAATGC
G21255C	WT-3	ACATAACCATCTATTTGTTCGCGTGGTTTGCCAAGATAATTACATCCAATTAAAAATGCTTCAGATGATGACGCATTCACATTAGTAA
G21255C	MUT-3	ACATAACCATCTATTTGTTCGCGTGGTTTGCCAAGATAATTACATCCAATTAAAAATGCTTCAGATGATGAGGCATTCACATTAGTAA
G21255C	WT-4	GGGTCGTACACCTTGGAAGCCAACTGAATTGGATTTGTATTCCTCCAAAATATGTAATTTGCATGCATGACATAACCATCTATTTGT
G23401A	WT-1	ACTATAGGCTAGCCACCATGGATGCTGTCCGTGATCCACAGACACTTGAGATTCTTGACATTACACCATGT
G23401A	WT-2	TTCTTGACATTACACCATGTTCTTTTGGTGGTGTCAGTGTTATAACACCAGGAACAAATACTTCTAACCAGGTTGCTGTTCTTTATCA
G23401A	WT-3	GAATAAACACGCCAAGTAGGAGTAAGTTGATCTGCATGAATAGCAACAGGGACTTCTGTGCAGTTAACATCCTGATAAAGAACAGCAA
G23401A	MUT-3	GAATAAACACGCCAAGTAGGAGTAAGTTGATCTGCATGAATAGCAACAGGGACTTCTGTGCAGTTAACATCTTGATAAAGAACAGCAA
G23401A	WT-4	GGGTCGTACACCTTGGAAGCAGCCCCTATTAAACAGCCTGCACGTGTTTGAAAAACATTAGAACCTGTAGAATAAACACGCCAAGTA
U15096C	WT-1	ACTATAGGCTAGCCACCATGAGACTTTATTATGATTCAATGAGTTATGAGGATCAAGATGCACTTTTCGCATATA
U15096C	WT-2	TCAAGATGCACTTTTCGCATATACAAAACGTAATGTCATCCCTACTATAACTCAAATGAATCTTAAGTATGCCATTAGTGCAAAGAA
U15096C	WT-3	ATAATTTTTGATGAAACTGTCTATTGGTCATAGTACTACAGATAGAGACACCAGCTACGGTGCGAGCTCTATTCTTTGCACTAATGG
U15096C	MUT-3	ATAATTTTTGATGAAACTGTCTATTGGTCATAGTACTACAGATAGAGACACCAGCTACGGTGCGAGCTCTGTTCTTTGCACTAATGG
U15096C	WT-4	GGGTCGTACACCTTGGAAGCGCTTGTTCCAATTACTACAGTAGCTCCTCTAGTGGCGGCTATTGATTTCAATAATTTTTGATGAAAC
U16176C	WT-1	ACTATAGGCTAGCCACCATGCCTAATCAGGAGTATGCTGATGTCTTTCATTTGTACTTACAATACATAAGAAAGCTA
U16176C	WT-2	GTACTTACAATACATAAGAAAGCTACATGATGAGTTAACAGGACACATGTTAGACATGTATTCTGTTATGCTTACTAATGATAACAC
U16176C	WT-3	CCCCAACAGCCTGTAAGACTGTATGCGGTGTGTACATAGCCTCATAAAACTCAGGTTCCCAATACCTTGAAGTGTTATCATTAGTAA
U16176C	MUT-3	CCCCAACAGCCTGTAAGACTGTATGCGGTGTGTACATAGCCTCATAAAACTCAGGTTCCCAATACCTTGAGGTGTTATCATTAGTAA
U16176C	WT-4	GGGTCGTACACCTTGGAAGCTATGCAAGCACCACATCTTAATGAAGTCTGTGAATTGCAAAGAACACAAGCCCCAACAGCCTGTAAG
U20661C	WT-1	ACTATAGGCTAGCCACCATGTCCCAAGATTTATCTGTAGTTTCTAAGGTTGTCAAAGTGACTATTGACTATACAG
U20661C	WT-2	CAAAGTGACTATTGACTATACAGAAATTTCATTTATGCTTTGGTGTAAAGATGGCCATGTAGAAACATTTTACCCAAAATTACAATC
U20661C	WT-3	ACTTTTCTAATAGCATTCTTTGCATTTTGTAAAGATTAGGCATAGCAACACCCGGTTGCCACGCTTGACTAGATTGTAATTTTGGGT
U20661C	MUT-3	ACTTTTCTAATAGCATTCTTTGCATTTTGTAAAGATTAGGCATAGCAACACCCGGTTGCCACGCTTGACTGGATTGTAATTTTGGGT
U20661C	WT-4	GGGTCGTACACCTTGGAAGCCATTATGCCTTTAGGTAATGTTGCACTATCACCATAATTTTGAAGGTCACACTTTTCTAATAGCATT
U24349C	WT-1	ACTATAGGCTAGCCACCATGGCAGGTGCTGCATTACAAATACCATTTGCTATGCAAATGGCTTATAGGTTTAATG
U24349C	WT-2	GCAAATGGCTTATAGGTTTAATGGTATTGGAGTTACACAGAATGTTCTCTATGAGAACCAAAAATTGATTGCCAACCAATTTAATAG
U24349C	WT-3	TGACCACATCTTGAAGTTTTCCAAGTGCACTTGCTGTGGAAGAAAGTGAGTCTTGAATTTTGCCAATAGCACTATTAAATTGGTTGG
U24349C	MUT-3	TGACCACATCTTGAAGTTTTCCAAGTGCACTTGCTGTGGAAGAAAGTGAGTCTTGAATTTTGCCAATAGCGCTATTAAATTGGTTGG
U24349C	WT-4	GGGTCGTACACCTTGGAAGCATTGGAGCTAAGTTGTTTAACAAGCGTGTTTAAAGCTTGTGCATTTTGGTTGACCACATCTTGAAGT
U24910C	WT-1	ACTATAGGCTAGCCACCATGACTGCTCCTGCCATTTGTCATGATGGAAAAGCACACTTTCCTCGTGAAGGTGTCT
U24910C	WT-2	ACACTTTCCTCGTGAAGGTGTCTTTGTTTCAAATGGCACACACTGGTTTGTAACACAAAGGAATTTTTATGAACCACAAATCATTAC
U24910C	WT-3	GATCATAAACTGTGTTGTTGACAATTCCTATTACAACATCACAGTTACCAGACACAAATGTGTTGTCTGTAGTAATGATTTGTGGTT
U24910C	MUT-3	GATCATAAACTGTGTTGTTGACAATTCCTATTACAACATCACAGTTACCAGACACAAATGTGTTGTCTGTGGTAATGATTTGTGGTT
U24910C	WT-4	GGGTCGTACACCTTGGAAGCAAAATATTTATCTAACTCCTCCTTGAATGAGTCTAATTCAGGTTGCAAAGGATCATAAACTGTGTTG
U26972C	WT-1	ACTATAGGCTAGCCACCATGTCATTCAATCCAGAAACTAACATTCTTCTCAACGTGCCACTCCATGGCACTATTC
U26972C	WT-2	CGTGCCACTCCATGGCACTATTCTGACCAGACCGCTTCTAGAAAGTGAACTCGTAATCGGAGCTGTGATCCTTCGTGGACATCTTCG
U26972C	WT-3	GTGATGTAGCAACAGTGATTTCTTTAGGCAGGTCCTTGATGTCACAGCGTCCTAGATGGTGTCCAGCAATACGAAGATGTCCACGAA
U26972C	MUT-3	GTGATGTAGCAACAGTGATTTCTTTAGGCAGGTCCTTGATGTCACAGCGTCCTAGATGGTGTCCAGCAATGCGAAGATGTCCACGAA
U26972C	WT-4	GGGTCGTACACCTTGGAAGCGTCACCTGCTACACGCTGCGAAGCTCCCAATTTGTAATAAGAAAGCGTTCGTGATGTAGCAACAGTG
U7540C	WT-1	ACTATAGGCTAGCCACCATGTTCTTTGCATCATTTTATTATGTATGGAAAAGTTATGTGCATGTTGTAGACGGTT
U7540C	WT-2	TTATGTGCATGTTGTAGACGGTTGTAATTCATCAACTTGTATGATGTGTTACAAACGTAATAGAGCAACAAGAGTCGAATGTACAAC
U7540C	WT-3	TGTGTAGTTTGCAAAAGCCTTTACCTCCATTAGCATAGACATAAAAGGACCTTCTAACACCATTAACAATAGTTGTACATTCGACTC
U7540C	MUT-3	TGTGTAGTTTGCAAAAGCCTTTACCTCCATTAGCATAGACATAAAAGGACCTTCTAACACCATTAACAATGGTTGTACATTCGACTC
U7540C	WT-4	GGGTCGTACACCTTGGAAGCAATAAATGTACTACCAGCACAGAATGTATCACAATTAACACAATTCCAATTGTGTAGTTTGCAAAAG
C24334U	WT-1	ACTATAGGCTAGCCACCATGGGTTGGACCTTTGGTGCAGGTGCTGCATTACAAATACCATTTGCTATGCAA
C24334U	WT-2	AAATACCATTTGCTATGCAAATGGCTTATAGGTTTAATGGTATTGGAGTTACACAGAATGTTCTCTATGAGAACCAAAAATTGATTGC
C24334U	WT-3	AGTTTTCCAAGTGCACTTGCTGTGGAAGAAAGTGAGTCTTGAATTTTGCCAATAGCACTATTAAATTGGTTGGCAATCAATTTTTGGT
C24334U	MUT-3	AGTTTTCCAAGTGCACTTGCTGTGGAAGAAAGTGAGTCTTGAATTTTGCCAATAGCACTATTAAATTGGTTAGCAATCAATTTTTGGT
C24334U	WT-4	GGGTCGTACACCTTGGAAGCTTTAACAAGCGTGTTTAAAGCTTGTGCATTTTGGTTGACCACATCTTGAAGTTTTCCAAGTGCACTT
A11332G	WT-1	ACTATAGGCTAGCCACCATGTATTTTAATATGGTCTATATGCCTGCTAGTTGGGTGATGCGTATTATGACATG
A11332G	WT-2	ATGCGTATTATGACATGGTTGGATATGGTTGATACTAGTTTGTCTGGTTTTAAGCTAAAAGACTGTGTTATGTATGCATCAGCTGTA
A11332G	WT-3	TCATAAGTGTCCACACTCTCCTAGCACCATCATCATACACAGTTCTTGCTGTCATAAGGATTAGTAACACTACAGCTGATGCATACA
A11332G	MUT-3	TCATAAGTGTCCACACTCTCCTAGCACCATCATCATACACAGTTCTTGCTGTCATAAGGATTAGTAACACCACAGCTGATGCATACA
A11332G	WT-4	GGGTCGTACACCTTGGAAGCTTGATCTAAAGCATTACCATAATAAACTTTATAAACGAGTGTCAAGACATTCATAAGTGTCCACACT
A6613G	WT-1	ACTATAGGCTAGCCACCATGATACTTAAACCAGCAAATAATAGTTTAAAAATTACAGAAGAGGTTGGCCACAC
A6613G	WT-2	GAAGAGGTTGGCCACACAGATCTAATGGCTGCTTATGTAGACAATTCTAGTCTTACTATTAAGAAACCTAATGAATTATCTAGAGTA
A6613G	WT-3	TAGCTATAGTATCCCAAGGGACACTATTAACAGCAGCTAAACCATGAGTAGCAAGGGTTTTCAAACCTAATACTCTAGATAATTCAT
A6613G	MUT-3	TAGCTATAGTATCCCAAGGGACACTATTAACAGCAGCTAAACCATGAGTAGCAAGGGTTTTCAAACCTAACACTCTAGATAATTCAT
A6613G	WT-4	GGGTCGTACACCTTGGAAGCTATGTTAGTAGTTGTACTAACAACTTTGTTAAGAAAAGGCTTAGCATAATTAGCTATAGTATCCCAA
A1741G	WT-1	ACTATAGGCTAGCCACCATGGAAATACTCCAAAAAGAGAAAGTCAACATCAATATTGTTGGTGACTTTAAACT
A1741G	WT-2	GTTGGTGACTTTAAACTTAATGAAGAGATCGCCATTATTTTGGCATCTTTTTCTGCTTCCACAAGTGCTTTTGTGGAAACTGTGAAA
A1741G	WT-3	CTTTTCCTTTTGTAACTTTAAAATTACCACAGGATTCAACAATTTGTTTGAATGCTTTATAATCCAAACCTTTCACAGTTTCCACAA
A1741G	MUT-3	CTTTTCCTTTTGTAACTTTAAAATTACCACAGGATTCAACAATTTGTTTGAATGCTTTATAATCCAAACCCTTCACAGTTTCCACAA
A1741G	WT-4	GGGTCGTACACCTTGGAAGCAGGACTCAGTATTGATTTCTGTTCACCAATATTCCAGGCACCTTTTTTAGCTTTTCCTTTTGTAACT
A1585C	WT-1	ACTATAGGCTAGCCACCATGGGTGGTCGCACTATTGCCTTTGGAGGCTGTGTGTTCTCTTATGTTGGTTGCCA
A1585C	WT-2	TCTTATGTTGGTTGCCATAACAAGTGTGCCTATTGGGTTCCACGTGCTAGCGCTAACATAGGTTGTAACCATACAGGTGTTGTTGGA
A1585C	WT-3	CAATATTGATGTTGACTTTCTCTTTTTGGAGTATTTCAAGAAGGTTGTCATTAAGACCTTCGGAACCTTCTCCAACAACACCTGTAT
A1585C	MUT-3	CAATATTGATGTTGACTTTCTCTTTTTGGAGTATTTCAAGAAGGTTGTCATTAAGACCTTCGGAACCTTCGCCAACAACACCTGTAT
A1585C	WT-4	GGGTCGTACACCTTGGAAGCAAAAGATGCCAAAATAATGGCGATCTCTTCATTAAGTTTAAAGTCACCAACAATATTGATGTTGACT
A10195G	WT-1	ACTATAGGCTAGCCACCATGGCATTCCCATCTGGTAAAGTTGAGGGTTGTATGGTACAAGTAACTTGTGGTAC
A10195G	WT-2	CAAGTAACTTGTGGTACAACTACACTTAACGGTCTTTGGCTTGATGACGTAGTTTACTGTCCAAGACATGTGATCTGCACCTCTGAA
A10195G	WT-3	CAGCCTGTACCAAGAAATTATGATTAGACTTACGAATGAGTAAATCTTCATAATTAGGGTTAAGCATGTCTTCAGAGGTGCAGATCA
A10195G	MUT-3	CAGCCTGTACCAAGAAATTATGATTAGACTTACGAATGAGTAAATCTTCATAATTAGGGTTAAGCATGTCCTCAGAGGTGCAGATCA
A10195G	WT-4	GGGTCGTACACCTTGGAAGCAAGTACACAATTTTGCATAGAATGTCCAATAACCCTGAGTTGAACATTACCAGCCTGTACCAAGAAA
G20937U	WT-1	ACTATAGGCTAGCCACCATGTATTTAAACACATTAACATTAGCTGTACCCTATAATATGAGAGTTATACATTT
G20937U	WT-2	ATGAGAGTTATACATTTTGGTGCTGGTTCTGATAAAGGAGTTGCACCAGGTACAGCTGTTTTAAGACAGTGGTTGCCTACGGGTACG
G20937U	WT-3	TTGCACAATCACCAATCAAAGTTGAATCTGCATCAGAGACAAAGTCATTAAGATCTGAATCGACAAGCAGCGTACCCGTAGGCAACC
G20937U	MUT-3	TTGCACAATCACCAATCAAAGTTGAATCTGCATCAGAGACAAAGTCATTAAGATCTGAATCGACAAGCAGAGTACCCGTAGGCAACC
G20937U	WT-4	GGGTCGTACACCTTGGAAGCGTCGTACATATCACTAATAATGAGATCCCATTTATTAGCTGTATGTACAGTTGCACAATCACCAATC
G12160A	WT-1	ACTATAGGCTAGCCACCATGGTAGACATAAACAAGCTTTGTGAAGAAATGCTGGACAACAGGGCAACCTTACA
G12160A	WT-2	AACAGGGCAACCTTACAAGCTATAGCCTCAGAGTTTAGTTCCCTTCCATCATATGCAGCTTTTGCTACTGCTCAAGAAGCTTATGAG
G12160A	WT-3	ATTTAGCCACATTCAAAGACTTCTTCAACTTTTTAAGAACAACTTCAGAATCACCATTAGCAACAGCCTGCTCATAAGCTTCTTGAG
G12160A	MUT-3	ATTTAGCCACATTCAAAGACTTCTTCAACTTTTTAAGAACAACTTCAGAATCACCATTAGCAACAGCCTGTTCATAAGCTTCTTGAG
G12160A	WT-4	GGGTCGTACACCTTGGAAGCAGCCATCTTTTCCAACTTACGTTGCATGGCTGCATCACGGTCAAATTCAGATTTAGCCACATTCAAA
U5386G	WT-1	ACTATAGGCTAGCCACCATGATTAAATGGGCAGATAACAACTGTTATCTTGCCACTGCATTGTTAACACTCCA
U5386G	WT-2	GCATTGTTAACACTCCAACAAATAGAGTTGAAGTTTAATCCACCTGCTCTACAAGATGCTTATTACAGAGCAAGGGCTGGTGAAGCT
U5386G	WT-3	TTTCTCTAACATCACCTAACTCACCTACTGTCTTATTACAGTAGGCTAAGATAAGTGCACAAAAGTTAGCAGCTTCACCAGCCCTTG
U5386G	MUT-3	TTTCTCTAACATCACCTAACTCACCTACTGTCTTATTACAGTAGGCTAAGATAAGTGCACAAAAGTTAGCCGCTTCACCAGCCCTTG
U5386G	WT-4	GGGTCGTACACCTTGGAAGCGACTCTTTTGCAAGAATCTAAATTGGCATGTTGAAACAAGTAACTCATTGTTTCTCTAACATCACCT
C6310U	WT-1	ACTATAGGCTAGCCACCATGTACACACCCTCTTTTAAGAAAGGAGCTAAATTGTTACATAAACCTATTGTTTG
C6310U	WT-2	CATAAACCTATTGTTTGGCATGTTAACAATGCAACTAATAAAGCCACGTATAAACCAAATACCTGGTGTATACGTTGTCTTTGGAGC
C6310U	WT-3	GATTATCCATTCCCTGCGCGTCCTCTGACTTCAGTACATCAAACGAATTTGATGTTTCAACTGGTTTTGTGCTCCAAAGACAACGTA
C6310U	MUT-3	GATTATCCATTCCCTGCGCGTCCTCTGACTTCAGTACATCAAACGAATTTGATGTTTCAACTGGTTTTGTACTCCAAAGACAACGTA
C6310U	WT-4	GGGTCGTACACCTTGGAAGCAGGATTTTCCACTACTTCTTCAGAGACTGGTTTTAGATCTTCGCAGGCAAGATTATCCATTCCCTGC
C21306U	WT-1	ACTATAGGCTAGCCACCATGTGGAATGCTGATCTTTATAAGCTCATGGGACACTTCGCATGGTGGACAGCCTT
C21306U	WT-2	GCATGGTGGACAGCCTTTGTTACTAATGTGAATGCGTCATCATCTGAAGCATTTTTAATTGGATGTAATTATCTTGGCAAACCACGC
C21306U	WT-3	ACAACTGAATTGGATTTGTATTCCTCCAAAATATGTAATTTGCATGCATGACATAACCATCTATTTGTTCGCGTGGTTTGCCAAGAT
C21306U	MUT-3	ACAACTGAATTGGATTTGTATTCCTCCAAAATATGTAATTTGCATGCATGACATAACCATCTATTTGTTCACGTGGTTTGCCAAGAT
C21306U	WT-4	GGGTCGTACACCTTGGAAGCACCCCTTAATTTAAGGGGAAATTTACTCATGTCAAATAAAGAATAGGAAGACAACTGAATTGGATTT
G1738U	WT-1	ACTATAGGCTAGCCACCATGCTTGAAATACTCCAAAAAGAGAAAGTCAACATCAATATTGTTGGTGACTTTAA
G1738U	WT-2	ATTGTTGGTGACTTTAAACTTAATGAAGAGATCGCCATTATTTTGGCATCTTTTTCTGCTTCCACAAGTGCTTTTGTGGAAACTGTG
G1738U	WT-3	TTCCTTTTGTAACTTTAAAATTACCACAGGATTCAACAATTTGTTTGAATGCTTTATAATCCAAACCTTTCACAGTTTCCACAAAAG
G1738U	MUT-3	TTCCTTTTGTAACTTTAAAATTACCACAGGATTCAACAATTTGTTTGAATGCTTTATAATCCAAACCTTTAACAGTTTCCACAAAAG
G1738U	WT-4	GGGTCGTACACCTTGGAAGCACTCAGTATTGATTTCTGTTCACCAATATTCCAGGCACCTTTTTTAGCTTTTCCTTTTGTAACTTTA
G10396U	WT-1	ACTATAGGCTAGCCACCATGCAACTCAGGGTTATTGGACATTCTATGCAAAATTGTGTACTTAAGCTTAAGGT
G10396U	WT-2	GTACTTAAGCTTAAGGTTGATACAGCCAATCCTAAGACACCTAAGTATAAGTTTGTTCGCATTCAACCAGGACAGACTTTTTCAGTG
G10396U	WT-3	CCTTAATAGTGAAATTGGGCCTCATAGCACATTGGTAAACACCAGATGGTGAACCATTGTAACAAGCTAACACTGAAAAAGTCTGTC
G10396U	MUT-3	CCTTAATAGTGAAATTGGGCCTCATAGCACATTGGTAAACACCAGATGGTGAACCATTGTAACAAGCTAAAACTGAAAAAGTCTGTC
G10396U	WT-4	GGGTCGTACACCTTGGAAGCATAATCTATGTTAAAACCAACACTACCACATGAACCATTAAGGAATGAACCCTTAATAGTGAAATTG
A26786G	WT-1	ACTATAGGCTAGCCACCATGATAATTAAGTTAATTTTCCTCTGGCTGTTATGGCCAGTAACTTTAGCTTGTTT
A26786G	WT-2	GTAACTTTAGCTTGTTTTGTGCTTGCTGCTGTTTACAGAATAAATTGGATCACCGGTGGAATTGCTATCGCAATGGCTTGTCTTGTA
A26786G	WT-3	ATGACCACATGGAACGCGTACGCGCAAACAGTCTGAAAGAAGCAATGAAGTAGCTGAGCCACATCAAGCCTACAAGACAAGCCATTG
A26786G	MUT-3	ATGACCACATGGAACGCGTACGCGCAAACAGTCTGAAAGAAGCAATGAAGTAGCTGAGCCACATCAAGCCCACAAGACAAGCCATTG
A26786G	WT-4	GGGTCGTACACCTTGGAAGCAATAGTGCCATGGAGTGGCACGTTGAGAAGAATGTTAGTTTCTGGATTGAATGACCACATGGAACGC
G27014U	WT-1	ACTATAGGCTAGCCACCATGCTCCATGGCACTATTCTGACCAGACCGCTTCTAGAAAGTGAACTCGTAATCGG
G27014U	WT-2	AGTGAACTCGTAATCGGAGCTGTGATCCTTCGTGGACATCTTCGTATTGCTGGACACCATCTAGGACGCTGTGACATCAAGGACCTG
G27014U	WT-3	CTACACGCTGCGAAGCTCCCAATTTGTAATAAGAAAGCGTTCGTGATGTAGCAACAGTGATTTCTTTAGGCAGGTCCTTGATGTCAC
G27014U	MUT-3	CTACACGCTGCGAAGCTCCCAATTTGTAATAAGAAAGCGTTCGTGATGTAGCAACAGTGATTTCTTTAGGAAGGTCCTTGATGTCAC
G27014U	WT-4	GGGTCGTACACCTTGGAAGCATAGTTGCCAATCCTGTAGCGACTGTATGCAGCAAAACCTGAGTCACCTGCTACACGCTGCGAAGCT
C11950U	WT-1	ACTATAGGCTAGCCACCATGGTAGCCACTGTACAGTCTAAAATGTCAGATGTAAAGTGCACATCAGTAGTCTT
C11950U	WT-2	TGCACATCAGTAGTCTTACTCTCAGTTTTGCAACAACTCAGAGTAGAATCATCATCTAAATTGTGGGCTCAATGTGTCCAGTTACAC
C11950U	WT-3	GCAAAACAGAAAGTAGTGAAACCATTTTTTCAAAGGCTTCAGTAGTATCTTTAGCTAAGAGAATGTCATTGTGTAACTGGACACATT
C11950U	MUT-3	GCAAAACAGAAAGTAGTGAAACCATTTTTTCAAAGGCTTCAGTAGTATCTTTAGCTAAGAGAATGTCATTATGTAACTGGACACATT
C11950U	WT-4	GGGTCGTACACCTTGGAAGCCAGCATTTCTTCACAAAGCTTGTTTATGTCTACAGCACCCTGCATGGAAAGCAAAACAGAAAGTAGT
U2597C	WT-1	ACTATAGGCTAGCCACCATGGAAATTATCTTCTTAGAGGGAGAAACACTTCCCACAGAAGTGTTAACAGAGGA
U2597C	WT-2	GAAGTGTTAACAGAGGAAGTTGTCTTGAAAACTGGTGATTTACAACCATTAGAACAACCTACTAGTGAAGCTGTTGAAGCTCCATTG
U2597C	WT-3	GGGCACAGTACTTTTCTGTGTCTTTGATTTCGAGCAACATAAGCCCGTTAATACAAACTGGTGTACCAACCAATGGAGCTTCAACAG
U2597C	MUT-3	GGGCACAGTACTTTTCTGTGTCTTTGATTTCGAGCAACATAAGCCCGTTAATACAAACTGGTGTACCAACCAGTGGAGCTTCAACAG
U2597C	WT-4	GGGTCGTACACCTTGGAAGCACCGCCTTTGAGTGTGAAGGTATTGTTTGTTACCATCATATTAGGTGCAAGGGCACAGTACTTTTCT
A14940G	WT-1	ACTATAGGCTAGCCACCATGCTACCAACAATGTGTGATATCAGACAACTACTATTTGTAGTTGAAGTTGTTGA
A14940G	WT-2	GTAGTTGAAGTTGTTGATAAGTACTTTGATTGTTACGATGGTGGCTGTATTAATGCTAACCAAGTCATCGTCAACAACCTAGACAAA
A14940G	WT-3	GATCCTCATAACTCATTGAATCATAATAAAGTCTAGCCTTACCCCATTTATTAAATGGAAAACCAGCTGATTTGTCTAGGTTGTTGA
A14940G	MUT-3	GATCCTCATAACTCATTGAATCATAATAAAGTCTAGCCTTACCCCATTTATTAAATGGAAAACCAGCTGACTTGTCTAGGTTGTTGA
A14940G	WT-4	GGGTCGTACACCTTGGAAGCAGTTATAGTAGGGATGACATTACGTTTTGTATATGCGAAAAGTGCATCTTGATCCTCATAACTCATT
A20055G	WT-1	ACTATAGGCTAGCCACCATGACTGACATAGCCAAGAAACCAACTGAAACGATTTGTGCACCACTCACTGTCTT
A20055G	WT-2	GCACCACTCACTGTCTTTTTTGATGGTAGAGTTGATGGTCAAGTAGACTTATTTAGAAATGCCCGTAATGGTGTTCTTATTACAGAA
A20055G	WT-3	CAATTAATGTGACTCCATTAAGACTAGCTTGTTTGGGACCTACAGATGGTTGTAAACCTTTAACACTACCTTCTGTAATAAGAACAC
A20055G	MUT-3	CAATTAATGTGACTCCATTAAGACTAGCTTGTTTGGGACCTACAGATGGTTGTAAACCTTTAACACTACCCTCTGTAATAAGAACAC
A20055G	WT-4	GGGTCGTACACCTTGGAAGCAACACCATCAACTTTCTTATAATAATTGAACTGTGTTTTTACGGCTTCTCCAATTAATGTGACTCCA
C13168U	WT-1	ACTATAGGCTAGCCACCATGCCTGCCAATTCAACTGTATTATCTTTCTGTGCTTTTGCTGTAGATGCTGCTAA
C13168U	WT-2	GCTGTAGATGCTGCTAAAGCTTACAAAGATTATCTAGCTAGTGGGGGACAACCAATCACTAATTGTGTTAAGATGTTGTGTACACAC
C13168U	WT-3	ATGCACCACCAAAGGATTCTTGATCCATATTGGCTTCCGGTGTAACTGTTATTGCCTGACCAGTACCAGTGTGTGTACACAACATCT
C13168U	MUT-3	ATGCACCACCAAAGGATTCTTGATCCATATTGGCTTCCGGTGTAACTGTTATTGCCTGACCAGTACCAGTATGTGTACACAACATCT
C13168U	WT-4	GGGTCGTACACCTTGGAAGCTCCTTTAGGATTTGGATGATCTATGTGGCAACGGCAGTACAGACAACACGATGCACCACCAAAGGAT
C4891U	WT-1	ACTATAGGCTAGCCACCATGATTGAAACCATCTCACTTGCTGGTTCCTATAAAGATTGGTCCTATTCTGGACA
C4891U	WT-2	TGGTCCTATTCTGGACAATCTACACAACTAGGTATAGAATTTCTTAAGAGAGGTGATAAAAGTGTATATTACACTAGTAATCCTACC
C4891U	WT-3	TCACTTCTCTCAAAGAAAGAAGTGTCTTAAGATTGTCAAAGGTGATAACTTCACCATCTAGGTGGAATGTGGTAGGATTACTAGTGT
C4891U	MUT-3	TCACTTCTCTCAAAGAAAGAAGTGTCTTAAGATTGTCAAAGGTGATAACTTCACCATCTAGGTGGAATGTAGTAGGATTACTAGTGT
C4891U	WT-4	GGGTCGTACACCTTGGAAGCTTGCGTGTGGAGGTTAATGTTGTCTACTGTTGTAAACACCTTAATAGTCCTCACTTCTCTCAAAGAA
A5584G	WT-1	ACTATAGGCTAGCCACCATGAGTTACTTGTTTCAACATGCCAATTTAGATTCTTGCAAAAGAGTCTTGAACGT
A5584G	WT-2	AAAAGAGTCTTGAACGTGGTGTGTAAAACTTGTGGACAACAGCAGACAACCCTTAAGGGTGTAGAAGCTGTTATGTACATGGGCACA
A5584G	WT-3	GATATTTTGTAGCTTGTTTACCACACGTACAAGGTATCTGAACACCTTTCTTAAATTGTTCATAAGAAAGTGTGCCCATGTACATAA
A5584G	MUT-3	GATATTTTGTAGCTTGTTTACCACACGTACAAGGTATCTGAACACCTTTCTTAAATTGTTCATAAGAAAGCGTGCCCATGTACATAA
A5584G	WT-4	GGGTCGTACACCTTGGAAGCCTGAGCAGGTGGTGCTGACATCATAACAAAAGGTGACTCCTGTTGTACTAGATATTTTGTAGCTTGT
A6319G	WT-1	ACTATAGGCTAGCCACCATGTCTTTTAAGAAAGGAGCTAAATTGTTACATAAACCTATTGTTTGGCATGTTAA
A6319G	WT-2	ATTGTTTGGCATGTTAACAATGCAACTAATAAAGCCACGTATAAACCAAATACCTGGTGTATACGTTGTCTTTGGAGCACAAAACCA
A6319G	WT-3	CGCAGGCAAGATTATCCATTCCCTGCGCGTCCTCTGACTTCAGTACATCAAACGAATTTGATGTTTCAACTGGTTTTGTGCTCCAAA
A6319G	MUT-3	CGCAGGCAAGATTATCCATTCCCTGCGCGTCCTCTGACTTCAGTACATCAAACGAATTTGATGTTTCAACCGGTTTTGTGCTCCAAA
A6319G	WT-4	GGGTCGTACACCTTGGAAGCCTGTATGGTAGGATTTTCCACTACTTCTTCAGAGACTGGTTTTAGATCTTCGCAGGCAAGATTATCC
C1267U	WT-1	ACTATAGGCTAGCCACCATGGATGGCTTTATGGGTAGAATTCGATCTGTCTATCCAGTTGCGTCACCAAATGA
C1267U	WT-2	GTTGCGTCACCAAATGAATGCAACCAAATGTGCCTTTCAACTCTCATGAAGTGTGATCATTGTGGTGAAACTTCATGGCAGACGGGC
C1267U	WT-3	CACAAGTAGTGGCACCTTCTTTAGTCAAATTCTCAGTGCCACAAAATTCGCAAGTGGCTTTAACAAAATCGCCCGTCTGCCATGAAG
C1267U	MUT-3	CACAAGTAGTGGCACCTTCTTTAGTCAAATTCTCAGTGCCACAAAATTCGCAAGTGGCTTTAACAAAATCACCCGTCTGCCATGAAG
C1267U	WT-4	GGGTCGTACACCTTGGAAGCGTGACATGCTGGACAATAAATTTTAACAACAGCATTTTGGGGTAAGTAACCACAAGTAGTGGCACCT
G5515U	WT-1	ACTATAGGCTAGCCACCATGTTTTGTGCACTTATCTTAGCCTACTGTAATAAGACAGTAGGTGAGTTAGGTGA
G5515U	WT-2	GTAGGTGAGTTAGGTGATGTTAGAGAAACAATGAGTTACTTGTTTCAACATGCCAATTTAGATTCTTGCAAAAGAGTCTTGAACGTG
G5515U	WT-3	GTGTGCCCATGTACATAACAGCTTCTACACCCTTAAGGGTTGTCTGCTGTTGTCCACAAGTTTTACACACCACGTTCAAGACTCTTT
G5515U	MUT-3	GTGTGCCCATGTACATAACAGCTTCTACACCCTTAAGGGTTGTCTGCTGTTGTCCACAAGTTTTACACACAACGTTCAAGACTCTTT
G5515U	WT-4	GGGTCGTACACCTTGGAAGCACCACACGTACAAGGTATCTGAACACCTTTCTTAAATTGTTCATAAGAAAGTGTGCCCATGTACATA
G2518U	WT-1	ACTATAGGCTAGCCACCATGACGCACTCAAAGGGATTGTACAGAAAGTGTGTTAAATCCAGAGAAGAAACTGG
G2518U	WT-2	TCCAGAGAAGAAACTGGCCTACTCATGCCTCTAAAAGCCCCAAAAGAAATTATCTTCTTAGAGGGAGAAACACTTCCCACAGAAGTG
G2518U	WT-3	CAACAGCTTCACTAGTAGGTTGTTCTAATGGTTGTAAATCACCAGTTTTCAAGACAACTTCCTCTGTTAACACTTCTGTGGGAAGTG
G2518U	MUT-3	CAACAGCTTCACTAGTAGGTTGTTCTAATGGTTGTAAATCACCAGTTTTCAAGACAACTTCCTCTGTTAAAACTTCTGTGGGAAGTG
G2518U	WT-4	GGGTCGTACACCTTGGAAGCGAGCAACATAAGCCCGTTAATACAAACTGGTGTACCAACCAATGGAGCTTCAACAGCTTCACTAGTA
G10870U	WT-1	ACTATAGGCTAGCCACCATGCTTGTGGCTATGAAGTACAATTATGAACCTCTAACACAAGACCATGTTGACAT
G10870U	WT-2	CAAGACCATGTTGACATACTAGGACCTCTTTCTGCTCAAACTGGAATTGCCGTTTTAGATATGTGTGCTTCATTAAAAGAATTACTG
G10870U	WT-3	CATCAAAAGGTGTAAATTCATCTTCTAATAAAGCACTACCCAATATGGTACGTCCATTCATACCATTTTGCAGTAATTCTTTTAATG
G10870U	MUT-3	CATCAAAAGGTGTAAATTCATCTTCTAATAAAGCACTACCCAATATGGTACGTCCATTCATACCATTTTGAAGTAATTCTTTTAATG
G10870U	WT-4	GGGTCGTACACCTTGGAAGCTGTTCTTTTCACTGCACTTTGGAAAGTAACACCTGAGCATTGTCTAACAACATCAAAAGGTGTAAAT
G1729A	WT-1	ACTATAGGCTAGCCACCATGGACAACCTTCTTGAAATACTCCAAAAAGAGAAAGTCAACATCAATATTGTTGG
G1729A	WT-2	AACATCAATATTGTTGGTGACTTTAAACTTAATGAAGAGATCGCCATTATTTTGGCATCTTTTTCTGCTTCCACAAGTGCTTTTGTG
G1729A	WT-3	TAACTTTAAAATTACCACAGGATTCAACAATTTGTTTGAATGCTTTATAATCCAAACCTTTCACAGTTTCCACAAAAGCACTTGTGG
G1729A	MUT-3	TAACTTTAAAATTACCACAGGATTCAACAATTTGTTTGAATGCTTTATAATCCAAACCTTTCACAGTTTCTACAAAAGCACTTGTGG
G1729A	WT-4	GGGTCGTACACCTTGGAAGCTGATTTCTGTTCACCAATATTCCAGGCACCTTTTTTAGCTTTTCCTTTTGTAACTTTAAAATTACCA
G29179U	WT-1	ACTATAGGCTAGCCACCATGCGTACTGCCACTAAAGCATACAATGTAACACAAGCTTTCGGCAGACGTGGTCC
G29179U	WT-2	TTCGGCAGACGTGGTCCAGAACAAACCCAAGGAAATTTTGGGGACCAGGAACTAATCAGACAAGGAACTGATTACAAACATTGGCCG
G29179U	WT-3	GTGTGACTTCCATGCCAATGCGCGACATTCCGAAGAACGCTGAAGCGCTGGGGGCAAATTGTGCAATTTGCGGCCAATGTTTGTAAT
G29179U	MUT-3	GTGTGACTTCCATGCCAATGCGCGACATTCCGAAGAACGCTGAAGCGCTGGGGGCAAATTGTGCAATTTGAGGCCAATGTTTGTAAT
G29179U	WT-4	GGGTCGTACACCTTGGAAGCTTTGTCATCCAATTTGATGGCACCTGTGTAGGTCAACCACGTTCCCGAAGGTGTGACTTCCATGCCA
C28708U	WT-1	ACTATAGGCTAGCCACCATGAGTCCAAGATGGTATTTCTACTACCTAGGAACTGGGCCAGAAGCTGGACTTCC
C28708U	WT-2	CCAGAAGCTGGACTTCCCTATGGTGCTAACAAAGACGGCATCATATGGGTTGCAACTGAGGGAGCCTTGAATACACCAAAAGATCAC
C28708U	WT-3	TTGGCAATGTTGTTCCTTGAGGAAGTTGTAGCACGATTGCAGCATTGTTAGCAGGATTGCGGGTGCCAATGTGATCTTTTGGTGTAT
C28708U	MUT-3	TTGGCAATGTTGTTCCTTGAGGAAGTTGTAGCACGATTGCAGCATTGTTAGCAGGATTGCGGGTGCCAATATGATCTTTTGGTGTAT
C28708U	WT-4	GGGTCGTACACCTTGGAAGCACGAGAAGAGGCTTGACTGCCGCCTCTGCTCCCTTCTGCGTAGAAGCCTTTTGGCAATGTTGTTCCT
C28435U	WT-1	ACTATAGGCTAGCCACCATGCGCATTACGTTTGGTGGACCCTCAGATTCAACTGGCAGTAACCAGAATGGAGA
C28435U	WT-2	AGTAACCAGAATGGAGAACGCAGTGGGGCGCGATCAAAACAACGTCGGCCCCAAGGTTTACCCAATAATACTGCGTCTTGGTTCACC
C28435U	WT-3	TATTGGTGTTAATTGGAACGCCTTGTCCTCGAGGGAATTTAAGGTCTTCCTTGCCATGTTGAGTGAGAGCGGTGAACCAAGACGCAG
C28435U	MUT-3	TATTGGTGTTAATTGGAACGCCTTGTCCTCGAGGGAATTTAAGGTCTTCCTTGCCATGTTGAGTGAGAGCAGTGAACCAAGACGCAG
C28435U	WT-4	GGGTCGTACACCTTGGAAGCAATTCGTCTGGTAGCTCTTCGGTAGTAGCCAATTTGGTCATCTGGACTGCTATTGGTGTTAATTGGA
C25584U	WT-1	ACTATAGGCTAGCCACCATGACTCCTTCAGATTTTGTTCGCGCTACTGCAACGATACCGATACAAGCCTCACT
C25584U	WT-2	CCGATACAAGCCTCACTCCCTTTCGGATGGCTTATTGTTGGCGTTGCACTTCTTGCTGTTTTTCAGAGCGCTTCCAAAATCATAACC
C25584U	WT-3	CAAACAACAACAGCAAGTTGCAAACAAAGTGAACACCCTTGGAGAGTGCTAGTTGCCATCTCTTTTTGAGGGTTATGATTTTGGAAG
C25584U	MUT-3	CAAACAACAACAGCAAGTTGCAAACAAAGTGAACACCCTTGGAGAGTGCTAGTTGCCATCTCTTTTTGAGAGTTATGATTTTGGAAG
C25584U	WT-4	GGGTCGTACACCTTGGAAGCAGGGGCTTCAAGGCCAGCAGCAACGAGCAAAAGGTGTGAGTAAACTGTTACAAACAACAACAGCAAG
C23758U	WT-1	ACTATAGGCTAGCCACCATGATCATTGCCTACACTATGTCACTTGGTGCAGAAAATTCAGTTGCTTACTCTAA
C23758U	WT-2	TCAGTTGCTTACTCTAATAACTCTATTGCCATACCCACAAATTTTACTATTAGTGTTACCACAGAAATTCTACCAGTGTCTATGACC
C23758U	WT-3	ATTGCAACAAAAGATTGCTGCATTCAGTTGAATCACCACAAATGTACATTGTACAATCTACTGATGTCTTGGTCATAGACACTGGTA
C23758U	MUT-3	ATTGCAACAAAAGATTGCTGCATTCAGTTGAATCACCACAAATGTACATTGTACAATCTACTGATGTCTTAGTCATAGACACTGGTA
C23758U	WT-4	GGGTCGTACACCTTGGAAGCAACAGCTATTCCAGTTAAAGCACGGTTTAATTGTGTACAAAAACTGCCATATTGCAACAAAAGATTG
C23731U	WT-1	ACTATAGGCTAGCCACCATGCGGGCACGTAGTGTAGCTAGTCAATCCATCATTGCCTACACTATGTCACTTGG
C23731U	WT-2	TACACTATGTCACTTGGTGCAGAAAATTCAGTTGCTTACTCTAATAACTCTATTGCCATACCCACAAATTTTACTATTAGTGTTACC
C23731U	WT-3	TTGAATCACCACAAATGTACATTGTACAATCTACTGATGTCTTGGTCATAGACACTGGTAGAATTTCTGTGGTAACACTAATAGTAA
C23731U	MUT-3	TTGAATCACCACAAATGTACATTGTACAATCTACTGATGTCTTGGTCATAGACACTGGTAGAATTTCTGTAGTAACACTAATAGTAA
C23731U	WT-4	GGGTCGTACACCTTGGAAGCTAATTGTGTACAAAAACTGCCATATTGCAACAAAAGATTGCTGCATTCAGTTGAATCACCACAAATG
G24928U	WT-1	ACTATAGGCTAGCCACCATGTGTCATGATGGAAAAGCACACTTTCCTCGTGAAGGTGTCTTTGTTTCAAATGG
G24928U	WT-2	GTCTTTGTTTCAAATGGCACACACTGGTTTGTAACACAAAGGAATTTTTATGAACCACAAATCATTACTACAGACAACACATTTGTG
G24928U	WT-3	CTAATTCAGGTTGCAAAGGATCATAAACTGTGTTGTTGACAATTCCTATTACAACATCACAGTTACCAGACACAAATGTGTTGTCTG
G24928U	MUT-3	CTAATTCAGGTTGCAAAGGATCATAAACTGTGTTGTTGACAATTCCTATTACAACATCACAGTTACCAGAAACAAATGTGTTGTCTG
G24928U	WT-4	GGGTCGTACACCTTGGAAGCTGGTGATGTATGATTCTTAAAATATTTATCTAACTCCTCCTTGAATGAGTCTAATTCAGGTTGCAAA
G4255A	WT-1	ACTATAGGCTAGCCACCATGGTTGTTCAAGAGGGTGTTTTAACTGCTGTGGTTATACCTACTAAAAAGGCTGG
G4255A	WT-2	CCTACTAAAAAGGCTGGTGGCACTACTGAAATGCTAGCGAAAGCTTTGAGAAAAGTGCCAACAGACAATTATATAACCACTTACCCG
G4255A	WT-3	AAAAGGCACTTTTACACTTTTTAAGCACTGTCTTTGCCTCCTCTACAGTGTAACCATTTAAACCCTGACCCGGGTAAGTGGTTATAT
G4255A	MUT-3	AAAAGGCACTTTTACACTTTTTAAGCACTGTCTTTGCCTCCTCTACAGTGTAACCATTTAAACCCTGACCTGGGTAAGTGGTTATAT
G4255A	WT-4	GGGTCGTACACCTTGGAAGCAGTTCCAAGAATTTCTTGCTTCTCATTAGAGATAATAGATGGTAGAATGTAAAAGGCACTTTTACAC
C22993U	WT-1	ACTATAGGCTAGCCACCATGAATTCTAACAATCTTGATTCTAAGGTTGGTGGTAATTATAATTACCTGTATAG
C22993U	WT-2	TATAATTACCTGTATAGATTGTTTAGGAAGTCTAATCTCAAACCTTTTGAGAGAGATATTTCAACTGAAATCTATCAGGCCGGTAGC
C22993U	WT-3	TAGTGGGTTGGAAACCATATGATTGTAAAGGAAAGTAACAATTAAAACCTTCAACACCATTACAAGGTGTGCTACCGGCCTGATAGA
C22993U	MUT-3	TAGTGGGTTGGAAACCATATGATTGTAAAGGAAAGTAACAATTAAAACCTTCAACACCATTACAAGGTGTACTACCGGCCTGATAGA
C22993U	WT-4	GGGTCGTACACCTTGGAAGCAAGTTCAAAAGAAAGTACTACTACTCTGTATGGTTGGTAACCAACACCATTAGTGGGTTGGAAACCA
G7393U	WT-1	ACTATAGGCTAGCCACCATGAGGTTTTTCTATGTACTTGGATTGGCTGCAATCATGCAATTGTTTTTCAGCTA
G7393U	WT-2	CAATTGTTTTTCAGCTATTTTGCAGTACATTTTATTAGTAATTCTTGGCTTATGTGGTTAATAATTAATCTTGTACAAATGGCCCCG
G7393U	WT-3	CATGCACATAACTTTTCCATACATAATAAAATGATGCAAAGAAGATGTACATTCTAACCATAGCTGAAATCGGGGCCATTTGTACAA
G7393U	MUT-3	CATGCACATAACTTTTCCATACATAATAAAATGATGCAAAGAAGATGTACATTCTAACCATAGCTGAAATAGGGGCCATTTGTACAA
G7393U	WT-4	GGGTCGTACACCTTGGAAGCATTACGTTTGTAACACATCATACAAGTTGATGAATTACAACCGTCTACAACATGCACATAACTTTTC
