# Supplementary material for: Optimization and Deoptimization of Codons in SARS‐CoV‐2 and Related Implications for Vaccine Development
Source: Adv Sci (Weinh). 2023 Jun 2;10(23):2205445. doi: 10.1002/advs.202205445 (PMC10427376; doi:10.1002/advs.202205445)
Supplement: Supplementary file 3 — Supplemental Table 2 [file ADVS-10-2205445-s001.xlsx]

## Sheet: qPCR_result
Processed results								Raw results of qPCR
								WT-Renilla Ct			WT-FireFly Ct			MUT-Renilla Ct			MUT-FireFly Ct
Mutation	log2FC(MUT/WT)			log2FC_average	Stand Error	P-value		replicate 1	replicate 2	replicate 3	replicate 1	replicate 2	replicate 3	replicate 1	replicate 2	replicate 3	replicate 1	replicate 2	replicate 3
C13168U	-0.280191	-0.00508281	-0.23957	-0.174948	0.0857383	0.357213		13.5613	13.6402	13.6266	12.572	12.963	12.515	14.5038	14.3008	14.3547	13.3094	13.3814	13.2009
U5386G	-0.468615	-0.439657	-0.414753	-0.441008	0.0155632	0.000290885		20.6363	20.479	20.6392	20.9451	20.8635	20.9255	17.4082	17.372	16.9759	17.2667	17.2595	16.8883
C15324U	-0.580736	-0.781538	-0.883307	-0.748527	0.0888904	0.023022		20.8362	20.8005	20.4743	21.0307	21.1903	21.184	18.8336	19.1073	19.0362	18.6999	18.7729	18.6
G24928U	0.291519	0.0515479	0.456009	0.266359	0.117434	0.102959		16.4619	16.2398	16.2629	16.6159	16.5059	16.5169	15.4119	15.4273	15.2128	15.929	15.7044	15.8943
C22444U	0.262503	0.0504879	0.232626	0.181872	0.066256	0.531266		17.7637	17.7994	17.5594	17.4211	17.2768	17.9017	20.4621	20.5752	20.8268	20.6004	20.5015	20.9353
C2110U	-0.0474484	-0.0935223	0.137152	-0.00127275	0.070479	0.995776		18.8916	18.3959	19.9452	19.153	18.9354	18.9669	17.2373	17.1279	17.0225	17.2647	17.1092	17.2344
C8047U	0.0623627	-0.205349	0.250559	0.0358575	0.132275	0.772051		16.6649	16.8915	16.9634	17.1338	17.0808	17.3428	16.2042	16.4226	16.2032	16.6171	16.5678	16.8042
G5515U	0.0551023	-0.460792	-0.28851	-0.2314	0.151639	0.299816		23.0491	23.06	23.0649	23.4294	23.6768	23.7987	18.0473	18.6325	18.7101	18.6868	18.7561	19.0059
G7393U	0.627709	0.032338	0.0708627	0.243637	0.192358	0.304612		17.662	17.538	17.6699	17.0988	17.1091	17.0298	17.8413	17.7166	17.6356	17.9276	17.2075	17.1651
C6310U	-0.0401609	0.0506747	0.077656	0.0293899	0.035637	0.591647		16.8174	16.8182	16.9809	Undetermined	16.1392	16.2451	18.7786	18.6999	18.6552	18.0313	18.0434	18.0257
C11950U	-0.36339	-0.107802	-0.0579894	-0.176394	0.0945975	0.482542		21.403	21.826	21.9298	21.283	21.1968	21.2341	22.1606	22.0839	22.0205	21.3393	21.5182	21.5046
U24349C	-1.09498	-0.435284	-0.532473	-0.687578	0.205622	0.392788		13.6623	14.8039	13.8213	15.2003	14.65	14.085	17.3802	16.2425	16.3278	17.0232	16.5451	16.5333
C28651U	-0.130315	-0.287501	-0.0168926	-0.144903	0.0784578	0.168902		19.3472	19.3479	19.423	18.9183	18.8199	18.8735	19.7513	19.9791	19.7238	19.1199	19.1905	19.2058
A1585C	-0.411318	-0.384703	-0.362795	-0.386272	0.0140293	3.20588e-05		16.8615	17.4962	17.4359	17.4741	18.0844	18.0059	16.1749	16.1227	16.1222	16.3539	16.3284	16.3498
U24910C	-0.313525	-0.226127	-0.0451994	-0.19495	0.0790119	0.592239		14.0894	13.6266	14.1404	14.3332	14.5601	14.1149	17.5901	17.6179	17.513	17.7189	17.8341	17.9102
G23401A	0.422037	0.332828	0.40681	0.387225	0.0275514	0.0605183		19.4988	19.1731	19.1057	18.0265	18.2104	18.1982	17.6677	17.8144	17.7002	16.997	17.0545	17.0143
A20055G	0.455552	0.0384763	0.216252	0.23676	0.120835	0.30934		12.2296	11.8371	11.8263	10.6027	10.5146	10.8275	13.6085	13.794	13.7696	12.7707	12.5391	12.6925
C29386U	-0.149784	-0.158488	0.0155766	-0.0975651	0.0566266	0.332171		14.4649	14.4755	14.7308	14.9551	14.858	14.9993	14.9033	14.9875	14.9074	15.1367	15.2122	15.3062
C29362U	-0.29458	-0.0878654	0.134708	-0.0825791	0.123953	0.620303		15.2946	15.2814	15.3785	15.5935	15.7645	15.8385	15.9661	15.7937	15.7414	16.0878	16.1221	16.2923
A14940G	-0.0415394	0.175409	0.405909	0.179926	0.129187	0.566004		17.809	17.7878	18.9475	18.0979	18.1017	18.2319	16.0705	15.9544	15.7572	16.064	16.1649	16.1981
A26786G	-0.146306	-0.0713584	0.0601457	-0.0525061	0.0603382	0.522194		17.8094	17.8126	17.8971	18.162	18.0636	18.1276	16.7017	16.6349	16.6025	16.8344	16.8426	16.9417
G21255C	-0.0427245	-0.0623664	0.113999	0.00296921	0.0558035	0.953664		17.5442	17.5936	17.5916	17.8955	17.7366	17.8835	17.8902	17.9249	17.8659	18.1122	18.1273	18.2446
C26801G	-0.395827	-0.168422	-0.200927	-0.255059	0.0710071	0.0243131		16.9677	16.9887	17.0203	17.4179	17.5276	17.4699	16.897	16.6726	16.7299	16.9813	16.9843	17.0092
U2597C	-0.277093	-0.0979319	0.0671968	-0.102609	0.0994154	0.598956		16.5248	16.9257	16.9937	17.1539	17.1997	17.212	18.9315	18.8375	18.8506	19.0399	19.1251	19.3033
								Notes:
								The missing values or "undetermined" indicate that the Ct value is missing due to the failure to amplify in that well.

## Sheet: qPCR_primers
qPCR Primers	Primer name	Sequence (5'->3')
	Renilla_F	AGGGCGAGAAAATGGTGCTT
	Renilla_R	CGTCTAACCTCGCCCTTCTC
	FireFly_F	TTCACCGATGCCCACATTGA
	FireFly_R	GTTCTCAGAGCACACCACGA
