# Supplementary material for: Optimization and Deoptimization of Codons in SARS‐CoV‐2 and Related Implications for Vaccine Development
Source: Adv Sci (Weinh). 2023 Jun 2;10(23):2205445. doi: 10.1002/advs.202205445 (PMC10427376; doi:10.1002/advs.202205445)
Supplement: Supplementary file 4 — Supplemental Table 3 [file ADVS-10-2205445-s004.xlsx]

## Sheet: OC43
Accession	Organism_Name	SRA_Accession	Submitters	Organization	Org_location	Release_Date	Isolate	Species	Genus	Family	Molecule_type	Length	Sequence_Type	Nuc_Completeness	Genotype	Segment	Publications	Geo_Location	Country	USA	Host	Isolation_Source	Collection_Date	BioSample	GenBank_Title
JN129834	Human coronavirus OC43		Lau,S.K., Lee,P., Tsang,A.K., Yip,C.C., Tse,H., Lee,R.A., So,L.Y., Lau,Y.L., Chan,K.H., Woo,P.C., Yuen,K.Y., Lau,S.K.P., Tsang,A.K.L., Yip,C.C.Y., So,L.-Y., Lau,Y.-L., Chan,K.-H., Woo,P.C.Y., Yuen,K.-Y.	The University of Hong Kong, Department of Microbiology	China	2011-10-17T00:00:00Z		Betacoronavirus 1	Betacoronavirus	Coronaviridae	ssRNA(+)	30710	GenBank	complete	C		1	China: Hong Kong	China		Homo sapiens		2004-11-01		Human coronavirus OC43 strain HK04-01, complete genome
JN129835	Human coronavirus OC43		Lau,S.K., Lee,P., Tsang,A.K., Yip,C.C., Tse,H., Lee,R.A., So,L.Y., Lau,Y.L., Chan,K.H., Woo,P.C., Yuen,K.Y., Lau,S.K.P., Tsang,A.K.L., Yip,C.C.Y., So,L.-Y., Lau,Y.-L., Chan,K.-H., Woo,P.C.Y., Yuen,K.-Y.	The University of Hong Kong, Department of Microbiology	China	2011-10-17T00:00:00Z		Betacoronavirus 1	Betacoronavirus	Coronaviridae	ssRNA(+)	30722	GenBank	complete	D		1	China: Hong Kong	China		Homo sapiens		2004-11-01		Human coronavirus OC43 strain HK04-02, complete genome
KF530060	Human coronavirus OC43		Town,C.D., Halpin,R.A., Ransier,A., Fedorova,N., Tsitrin,T., Stockwell,T., Amedeo,P., Appalla,L., Bishop,B., Edworthy,P., Gupta,N., Hoover,J., Katzel,D., Schobel,S., Shrivastava,S., Thovarai,V., Wang,S., Talbot,H.K., Wentworth,D.E., Williams,J.V.	J. Craig Venter Institute	USA	2013-10-07T00:00:00Z		Betacoronavirus 1	Betacoronavirus	Coronaviridae	ssRNA(+)	30577	GenBank	complete				USA: Nashville, TN	USA	TN	Homo sapiens		1985-01-08		Human coronavirus OC43 strain OC43/human/USA/851-15/1985, complete genome
KF530061	Human coronavirus OC43		Town,C.D., Halpin,R.A., Ransier,A., Fedorova,N., Tsitrin,T., Stockwell,T., Amedeo,P., Appalla,L., Bishop,B., Edworthy,P., Gupta,N., Hoover,J., Katzel,D., Schobel,S., Shrivastava,S., Thovarai,V., Wang,S., Talbot,H.K., Wentworth,D.E., Williams,J.V.	J. Craig Venter Institute	USA	2013-10-07T00:00:00Z		Betacoronavirus 1	Betacoronavirus	Coronaviridae	ssRNA(+)	30577	GenBank	complete				USA: Nashville, TN	USA	TN	Homo sapiens		1990-01-19		Human coronavirus OC43 strain OC43/human/USA/901-43/1990, complete genome
KF530063	Human coronavirus OC43		Town,C.D., Halpin,R.A., Ransier,A., Fedorova,N., Tsitrin,T., Stockwell,T., Amedeo,P., Appalla,L., Bishop,B., Edworthy,P., Gupta,N., Hoover,J., Katzel,D., Schobel,S., Shrivastava,S., Thovarai,V., Wang,S., Talbot,H.K., Wentworth,D.E., Williams,J.V.	J. Craig Venter Institute	USA	2013-10-07T00:00:00Z		Betacoronavirus 1	Betacoronavirus	Coronaviridae	ssRNA(+)	30577	GenBank	complete				USA: Nashville, TN	USA	TN	Homo sapiens		1996-12-30		Human coronavirus OC43 strain OC43/human/USA/9612-48/1996, complete genome
KF530064	Human coronavirus OC43		Town,C.D., Halpin,R.A., Ransier,A., Fedorova,N., Tsitrin,T., Stockwell,T., Amedeo,P., Appalla,L., Bishop,B., Edworthy,P., Gupta,N., Hoover,J., Katzel,D., Schobel,S., Shrivastava,S., Thovarai,V., Wang,S., Talbot,H.K., Wentworth,D.E., Williams,J.V.	J. Craig Venter Institute	USA	2013-10-07T00:00:00Z		Betacoronavirus 1	Betacoronavirus	Coronaviridae	ssRNA(+)	30577	GenBank	complete				USA: Nashville, TN	USA	TN	Homo sapiens		1996-12-04		Human coronavirus OC43 strain OC43/human/USA/9612-9/1996, complete genome
KF530065	Human coronavirus OC43		Town,C.D., Halpin,R.A., Ransier,A., Fedorova,N., Tsitrin,T., Stockwell,T., Amedeo,P., Appalla,L., Bishop,B., Edworthy,P., Gupta,N., Hoover,J., Katzel,D., Schobel,S., Shrivastava,S., Thovarai,V., Wang,S., Talbot,H.K., Wentworth,D.E., Williams,J.V.	J. Craig Venter Institute	USA	2013-10-07T00:00:00Z		Betacoronavirus 1	Betacoronavirus	Coronaviridae	ssRNA(+)	30577	GenBank	complete				USA: Nashville, TN	USA	TN	Homo sapiens		1990-01-17		Human coronavirus OC43 strain OC43/human/USA/901-41/1990, complete genome
KF530066	Human coronavirus OC43		Town,C.D., Halpin,R.A., Ransier,A., Fedorova,N., Tsitrin,T., Stockwell,T., Amedeo,P., Appalla,L., Bishop,B., Edworthy,P., Gupta,N., Hoover,J., Katzel,D., Schobel,S., Shrivastava,S., Thovarai,V., Wang,S., Talbot,H.K., Wentworth,D.E., Williams,J.V.	J. Craig Venter Institute	USA	2013-10-07T00:00:00Z		Betacoronavirus 1	Betacoronavirus	Coronaviridae	ssRNA(+)	30564	GenBank	complete				USA: Nashville, TN	USA	TN	Homo sapiens		1990-01-16		Human coronavirus OC43 strain OC43/human/USA/901-33/1990, complete genome
KF530067	Human coronavirus OC43		Town,C.D., Halpin,R.A., Ransier,A., Fedorova,N., Tsitrin,T., Stockwell,T., Amedeo,P., Appalla,L., Bishop,B., Edworthy,P., Gupta,N., Hoover,J., Katzel,D., Schobel,S., Shrivastava,S., Thovarai,V., Wang,S., Talbot,H.K., Wentworth,D.E., Williams,J.V.	J. Craig Venter Institute	USA	2013-10-07T00:00:00Z		Betacoronavirus 1	Betacoronavirus	Coronaviridae	ssRNA(+)	30608	GenBank	complete				USA: Nashville, TN	USA	TN	Homo sapiens		1991-02-07		Human coronavirus OC43 strain OC43/human/USA/912-10/1991, complete genome
KF530068	Human coronavirus OC43		Town,C.D., Halpin,R.A., Ransier,A., Fedorova,N., Tsitrin,T., Stockwell,T., Amedeo,P., Appalla,L., Bishop,B., Edworthy,P., Gupta,N., Hoover,J., Katzel,D., Schobel,S., Shrivastava,S., Thovarai,V., Wang,S., Talbot,H.K., Wentworth,D.E., Williams,J.V.	J. Craig Venter Institute	USA	2013-10-07T00:00:00Z		Betacoronavirus 1	Betacoronavirus	Coronaviridae	ssRNA(+)	30572	GenBank	complete				USA: Nashville, TN	USA	TN	Homo sapiens		2000-07-27		Human coronavirus OC43 strain OC43/human/USA/007-11/2000, complete genome
KF530069	Human coronavirus OC43		Town,C.D., Halpin,R.A., Ransier,A., Fedorova,N., Tsitrin,T., Stockwell,T., Amedeo,P., Appalla,L., Bishop,B., Edworthy,P., Gupta,N., Hoover,J., Katzel,D., Schobel,S., Shrivastava,S., Thovarai,V., Wang,S., Talbot,H.K., Wentworth,D.E., Williams,J.V.	J. Craig Venter Institute	USA	2013-10-07T00:00:00Z		Betacoronavirus 1	Betacoronavirus	Coronaviridae	ssRNA(+)	30578	GenBank	complete				USA: Nashville, TN	USA	TN	Homo sapiens		1998-02-05		Human coronavirus OC43 strain OC43/human/USA/982-4/1998, complete genome
KF530070	Human coronavirus OC43		Town,C.D., Halpin,R.A., Ransier,A., Fedorova,N., Tsitrin,T., Stockwell,T., Amedeo,P., Appalla,L., Bishop,B., Edworthy,P., Gupta,N., Hoover,J., Katzel,D., Schobel,S., Shrivastava,S., Thovarai,V., Wang,S., Talbot,H.K., Wentworth,D.E., Williams,J.V.	J. Craig Venter Institute	USA	2013-10-07T00:00:00Z		Betacoronavirus 1	Betacoronavirus	Coronaviridae	ssRNA(+)	30573	GenBank	complete				USA: Nashville, TN	USA	TN	Homo sapiens		1999-01-15		Human coronavirus OC43 strain OC43/human/USA/991-19/1999, complete genome
KF530071	Human coronavirus OC43		Town,C.D., Halpin,R.A., Ransier,A., Fedorova,N., Tsitrin,T., Stockwell,T., Amedeo,P., Appalla,L., Bishop,B., Edworthy,P., Gupta,N., Hoover,J., Katzel,D., Schobel,S., Shrivastava,S., Thovarai,V., Wang,S., Talbot,H.K., Wentworth,D.E., Williams,J.V.	J. Craig Venter Institute	USA	2013-10-07T00:00:00Z		Betacoronavirus 1	Betacoronavirus	Coronaviridae	ssRNA(+)	30578	GenBank	complete				USA: Nashville, TN	USA	TN	Homo sapiens		1992-05-04		Human coronavirus OC43 strain OC43/human/USA/925-1/1992, complete genome
KF530072	Human coronavirus OC43		Town,C.D., Halpin,R.A., Ransier,A., Fedorova,N., Tsitrin,T., Stockwell,T., Amedeo,P., Appalla,L., Bishop,B., Edworthy,P., Gupta,N., Hoover,J., Katzel,D., Schobel,S., Shrivastava,S., Thovarai,V., Wang,S., Talbot,H.K., Wentworth,D.E., Williams,J.V.	J. Craig Venter Institute	USA	2013-10-07T00:00:00Z		Betacoronavirus 1	Betacoronavirus	Coronaviridae	ssRNA(+)	30577	GenBank	complete				USA: Nashville, TN	USA	TN	Homo sapiens		1997-12-11		Human coronavirus OC43 strain OC43/human/USA/9712-13/1997, complete genome
KF530073	Human coronavirus OC43		Town,C.D., Halpin,R.A., Ransier,A., Fedorova,N., Tsitrin,T., Stockwell,T., Amedeo,P., Appalla,L., Bishop,B., Edworthy,P., Gupta,N., Hoover,J., Katzel,D., Schobel,S., Shrivastava,S., Thovarai,V., Wang,S., Talbot,H.K., Wentworth,D.E., Williams,J.V.	J. Craig Venter Institute	USA	2013-10-07T00:00:00Z		Betacoronavirus 1	Betacoronavirus	Coronaviridae	ssRNA(+)	30577	GenBank	complete				USA: Nashville, TN	USA	TN	Homo sapiens		1989-12-21		Human coronavirus OC43 strain OC43/human/USA/8912-37/1989, complete genome
KF530074	Human coronavirus OC43		Town,C.D., Halpin,R.A., Ransier,A., Fedorova,N., Tsitrin,T., Stockwell,T., Amedeo,P., Appalla,L., Bishop,B., Edworthy,P., Gupta,N., Hoover,J., Katzel,D., Schobel,S., Shrivastava,S., Thovarai,V., Wang,S., Talbot,H.K., Wentworth,D.E., Williams,J.V.	J. Craig Venter Institute	USA	2013-10-07T00:00:00Z		Betacoronavirus 1	Betacoronavirus	Coronaviridae	ssRNA(+)	30590	GenBank	complete				USA: Nashville, TN	USA	TN	Homo sapiens		1992-12-16		Human coronavirus OC43 strain OC43/human/USA/9212-33/1992, complete genome
KF530075	Human coronavirus OC43		Town,C.D., Halpin,R.A., Ransier,A., Fedorova,N., Tsitrin,T., Stockwell,T., Amedeo,P., Appalla,L., Bishop,B., Edworthy,P., Gupta,N., Hoover,J., Katzel,D., Schobel,S., Shrivastava,S., Thovarai,V., Wang,S., Talbot,H.K., Wentworth,D.E., Williams,J.V.	J. Craig Venter Institute	USA	2013-10-07T00:00:00Z		Betacoronavirus 1	Betacoronavirus	Coronaviridae	ssRNA(+)	30577	GenBank	complete				USA: Nashville, TN	USA	TN	Homo sapiens		1995-03-09		Human coronavirus OC43 strain OC43/human/USA/953-23/1995, complete genome
KF530076	Human coronavirus OC43		Town,C.D., Halpin,R.A., Ransier,A., Fedorova,N., Tsitrin,T., Stockwell,T., Amedeo,P., Appalla,L., Bishop,B., Edworthy,P., Gupta,N., Hoover,J., Katzel,D., Schobel,S., Shrivastava,S., Thovarai,V., Wang,S., Talbot,H.K., Wentworth,D.E., Williams,J.V.	J. Craig Venter Institute	USA	2013-10-07T00:00:00Z		Betacoronavirus 1	Betacoronavirus	Coronaviridae	ssRNA(+)	30606	GenBank	complete				USA: Nashville, TN	USA	TN	Homo sapiens		1991-01-03		Human coronavirus OC43 strain OC43/human/USA/911-11/1991, complete genome
KF530077	Human coronavirus OC43		Town,C.D., Halpin,R.A., Ransier,A., Fedorova,N., Tsitrin,T., Stockwell,T., Amedeo,P., Appalla,L., Bishop,B., Edworthy,P., Gupta,N., Hoover,J., Katzel,D., Schobel,S., Shrivastava,S., Thovarai,V., Wang,S., Talbot,H.K., Wentworth,D.E., Williams,J.V.	J. Craig Venter Institute	USA	2013-10-07T00:00:00Z		Betacoronavirus 1	Betacoronavirus	Coronaviridae	ssRNA(+)	30577	GenBank	complete				USA: Nashville, TN	USA	TN	Homo sapiens		1987-03-12		Human coronavirus OC43 strain OC43/human/USA/873-16/1987, complete genome
KF530078	Human coronavirus OC43		Town,C.D., Halpin,R.A., Ransier,A., Fedorova,N., Tsitrin,T., Stockwell,T., Amedeo,P., Appalla,L., Bishop,B., Edworthy,P., Gupta,N., Hoover,J., Katzel,D., Schobel,S., Shrivastava,S., Thovarai,V., Wang,S., Talbot,H.K., Wentworth,D.E., Williams,J.V.	J. Craig Venter Institute	USA	2013-10-07T00:00:00Z		Betacoronavirus 1	Betacoronavirus	Coronaviridae	ssRNA(+)	30568	GenBank	complete				USA: Nashville, TN	USA	TN	Homo sapiens		1996-12-17		Human coronavirus OC43 strain OC43/human/USA/9612-29/1996, complete genome
KF530079	Human coronavirus OC43		Town,C.D., Halpin,R.A., Ransier,A., Fedorova,N., Tsitrin,T., Stockwell,T., Amedeo,P., Appalla,L., Bishop,B., Edworthy,P., Gupta,N., Hoover,J., Katzel,D., Schobel,S., Shrivastava,S., Thovarai,V., Wang,S., Talbot,H.K., Wentworth,D.E., Williams,J.V.	J. Craig Venter Institute	USA	2013-10-07T00:00:00Z		Betacoronavirus 1	Betacoronavirus	Coronaviridae	ssRNA(+)	30581	GenBank	complete				USA: Nashville, TN	USA	TN	Homo sapiens		1991-03-14		Human coronavirus OC43 strain OC43/human/USA/913-29/1991, complete genome
KF530080	Human coronavirus OC43		Town,C.D., Halpin,R.A., Ransier,A., Fedorova,N., Tsitrin,T., Stockwell,T., Amedeo,P., Appalla,L., Bishop,B., Edworthy,P., Gupta,N., Hoover,J., Katzel,D., Schobel,S., Shrivastava,S., Thovarai,V., Wang,S., Talbot,H.K., Wentworth,D.E., Williams,J.V.	J. Craig Venter Institute	USA	2013-10-07T00:00:00Z		Betacoronavirus 1	Betacoronavirus	Coronaviridae	ssRNA(+)	30577	GenBank	complete				USA: Nashville, TN	USA	TN	Homo sapiens		1997-12-18		Human coronavirus OC43 strain OC43/human/USA/9712-31/1997, complete genome
KF530081	Human coronavirus OC43		Town,C.D., Halpin,R.A., Ransier,A., Fedorova,N., Tsitrin,T., Stockwell,T., Amedeo,P., Appalla,L., Bishop,B., Edworthy,P., Gupta,N., Hoover,J., Katzel,D., Schobel,S., Shrivastava,S., Thovarai,V., Wang,S., Talbot,H.K., Wentworth,D.E., Williams,J.V.	J. Craig Venter Institute	USA	2013-10-07T00:00:00Z		Betacoronavirus 1	Betacoronavirus	Coronaviridae	ssRNA(+)	30571	GenBank	complete				USA: Nashville, TN	USA	TN	Homo sapiens		1999-01-07		Human coronavirus OC43 strain OC43/human/USA/991-5/1999, complete genome
KF530082	Human coronavirus OC43		Town,C.D., Halpin,R.A., Ransier,A., Fedorova,N., Tsitrin,T., Stockwell,T., Amedeo,P., Appalla,L., Bishop,B., Edworthy,P., Gupta,N., Hoover,J., Katzel,D., Schobel,S., Shrivastava,S., Thovarai,V., Wang,S., Talbot,H.K., Wentworth,D.E., Williams,J.V.	J. Craig Venter Institute	USA	2013-10-07T00:00:00Z		Betacoronavirus 1	Betacoronavirus	Coronaviridae	ssRNA(+)	30581	GenBank	complete				USA: Nashville, TN	USA	TN	Homo sapiens		1991-02-07		Human coronavirus OC43 strain OC43/human/USA/912-11/1991, complete genome
KF530083	Human coronavirus OC43		Town,C.D., Halpin,R.A., Ransier,A., Fedorova,N., Tsitrin,T., Stockwell,T., Amedeo,P., Appalla,L., Bishop,B., Edworthy,P., Gupta,N., Hoover,J., Katzel,D., Schobel,S., Shrivastava,S., Thovarai,V., Wang,S., Talbot,H.K., Wentworth,D.E., Williams,J.V.	J. Craig Venter Institute	USA	2013-10-07T00:00:00Z		Betacoronavirus 1	Betacoronavirus	Coronaviridae	ssRNA(+)	30577	GenBank	complete				USA: Nashville, TN	USA	TN	Homo sapiens		1987-03-17		Human coronavirus OC43 strain OC43/human/USA/873-19/1987, complete genome
KF530084	Human coronavirus OC43		Town,C.D., Halpin,R.A., Ransier,A., Fedorova,N., Tsitrin,T., Stockwell,T., Amedeo,P., Appalla,L., Bishop,B., Edworthy,P., Gupta,N., Hoover,J., Katzel,D., Schobel,S., Shrivastava,S., Thovarai,V., Wang,S., Talbot,H.K., Wentworth,D.E., Williams,J.V.	J. Craig Venter Institute	USA	2013-10-07T00:00:00Z		Betacoronavirus 1	Betacoronavirus	Coronaviridae	ssRNA(+)	30577	GenBank	complete				USA: Nashville, TN	USA	TN	Homo sapiens		1995-01-12		Human coronavirus OC43 strain OC43/human/USA/951-18/1995, complete genome
KF530085	Human coronavirus OC43		Town,C.D., Halpin,R.A., Ransier,A., Fedorova,N., Tsitrin,T., Stockwell,T., Amedeo,P., Appalla,L., Bishop,B., Edworthy,P., Gupta,N., Hoover,J., Katzel,D., Schobel,S., Shrivastava,S., Thovarai,V., Wang,S., Talbot,H.K., Wentworth,D.E., Williams,J.V.	J. Craig Venter Institute	USA	2013-10-07T00:00:00Z		Betacoronavirus 1	Betacoronavirus	Coronaviridae	ssRNA(+)	30569	GenBank	complete				USA: Nashville, TN	USA	TN	Homo sapiens		1987-01-22		Human coronavirus OC43 strain OC43/human/USA/871-25/1987, complete genome
KF530086	Human coronavirus OC43		Town,C.D., Halpin,R.A., Ransier,A., Fedorova,N., Tsitrin,T., Stockwell,T., Amedeo,P., Appalla,L., Bishop,B., Edworthy,P., Gupta,N., Hoover,J., Katzel,D., Schobel,S., Shrivastava,S., Thovarai,V., Wang,S., Talbot,H.K., Wentworth,D.E., Williams,J.V.	J. Craig Venter Institute	USA	2013-10-07T00:00:00Z		Betacoronavirus 1	Betacoronavirus	Coronaviridae	ssRNA(+)	30577	GenBank	complete				USA: Nashville, TN	USA	TN	Homo sapiens		1987-02-10		Human coronavirus OC43 strain OC43/human/USA/872-5/1987, complete genome
KF530087	Human coronavirus OC43		Town,C.D., Halpin,R.A., Ransier,A., Fedorova,N., Tsitrin,T., Stockwell,T., Amedeo,P., Appalla,L., Bishop,B., Edworthy,P., Gupta,N., Hoover,J., Katzel,D., Schobel,S., Shrivastava,S., Thovarai,V., Wang,S., Talbot,H.K., Wentworth,D.E., Williams,J.V.	J. Craig Venter Institute	USA	2013-10-07T00:00:00Z		Betacoronavirus 1	Betacoronavirus	Coronaviridae	ssRNA(+)	30577	GenBank	complete				USA: Nashville, TN	USA	TN	Homo sapiens		1987-03-05		Human coronavirus OC43 strain OC43/human/USA/873-6/1987, complete genome
KF530088	Human coronavirus OC43		Town,C.D., Halpin,R.A., Ransier,A., Fedorova,N., Tsitrin,T., Stockwell,T., Amedeo,P., Appalla,L., Bishop,B., Edworthy,P., Gupta,N., Hoover,J., Katzel,D., Schobel,S., Shrivastava,S., Thovarai,V., Wang,S., Talbot,H.K., Wentworth,D.E., Williams,J.V.	J. Craig Venter Institute	USA	2013-10-07T00:00:00Z		Betacoronavirus 1	Betacoronavirus	Coronaviridae	ssRNA(+)	30578	GenBank	complete				USA: Nashville, TN	USA	TN	Homo sapiens		1990-01-23		Human coronavirus OC43 strain OC43/human/USA/901-54/1990, complete genome
KF530089	Human coronavirus OC43		Town,C.D., Halpin,R.A., Ransier,A., Fedorova,N., Tsitrin,T., Stockwell,T., Amedeo,P., Appalla,L., Bishop,B., Edworthy,P., Gupta,N., Hoover,J., Katzel,D., Schobel,S., Shrivastava,S., Thovarai,V., Wang,S., Talbot,H.K., Wentworth,D.E., Williams,J.V.	J. Craig Venter Institute	USA	2013-10-07T00:00:00Z		Betacoronavirus 1	Betacoronavirus	Coronaviridae	ssRNA(+)	30611	GenBank	complete				USA: Nashville, TN	USA	TN	Homo sapiens		1991-01-29		Human coronavirus OC43 strain OC43/human/USA/911-66/1991, complete genome
KF530090	Human coronavirus OC43		Town,C.D., Halpin,R.A., Ransier,A., Fedorova,N., Tsitrin,T., Stockwell,T., Amedeo,P., Appalla,L., Bishop,B., Edworthy,P., Gupta,N., Hoover,J., Katzel,D., Schobel,S., Shrivastava,S., Thovarai,V., Wang,S., Talbot,H.K., Wentworth,D.E., Williams,J.V.	J. Craig Venter Institute	USA	2013-10-07T00:00:00Z		Betacoronavirus 1	Betacoronavirus	Coronaviridae	ssRNA(+)	30577	GenBank	complete				USA: Nashville, TN	USA	TN	Homo sapiens		1993-01-26		Human coronavirus OC43 strain OC43/human/USA/931-85/1993, complete genome
KF530091	Human coronavirus OC43		Town,C.D., Halpin,R.A., Ransier,A., Fedorova,N., Tsitrin,T., Stockwell,T., Amedeo,P., Appalla,L., Bishop,B., Edworthy,P., Gupta,N., Hoover,J., Katzel,D., Schobel,S., Shrivastava,S., Thovarai,V., Wang,S., Talbot,H.K., Wentworth,D.E., Williams,J.V.	J. Craig Venter Institute	USA	2013-10-07T00:00:00Z		Betacoronavirus 1	Betacoronavirus	Coronaviridae	ssRNA(+)	30606	GenBank	complete				USA: Nashville, TN	USA	TN	Homo sapiens		1991-01-24		Human coronavirus OC43 strain OC43/human/USA/911-58/1991, complete genome
KF530092	Human coronavirus OC43		Town,C.D., Halpin,R.A., Ransier,A., Fedorova,N., Tsitrin,T., Stockwell,T., Amedeo,P., Appalla,L., Bishop,B., Edworthy,P., Gupta,N., Hoover,J., Katzel,D., Schobel,S., Shrivastava,S., Thovarai,V., Wang,S., Talbot,H.K., Wentworth,D.E., Williams,J.V.	J. Craig Venter Institute	USA	2013-10-07T00:00:00Z		Betacoronavirus 1	Betacoronavirus	Coronaviridae	ssRNA(+)	30577	GenBank	complete				USA: Nashville, TN	USA	TN	Homo sapiens		2000-08-08		Human coronavirus OC43 strain OC43/human/USA/008-5/2000, complete genome
KF530094	Human coronavirus OC43		Town,C.D., Halpin,R.A., Ransier,A., Fedorova,N., Tsitrin,T., Stockwell,T., Amedeo,P., Appalla,L., Bishop,B., Edworthy,P., Gupta,N., Hoover,J., Katzel,D., Schobel,S., Shrivastava,S., Thovarai,V., Wang,S., Talbot,H.K., Wentworth,D.E., Williams,J.V.	J. Craig Venter Institute	USA	2013-10-07T00:00:00Z		Betacoronavirus 1	Betacoronavirus	Coronaviridae	ssRNA(+)	30581	GenBank	complete				USA: Nashville, TN	USA	TN	Homo sapiens		1991-02-22		Human coronavirus OC43 strain OC43/human/USA/912-36/1991, complete genome
KF530095	Human coronavirus OC43		Town,C.D., Halpin,R.A., Ransier,A., Fedorova,N., Tsitrin,T., Stockwell,T., Amedeo,P., Appalla,L., Bishop,B., Edworthy,P., Gupta,N., Hoover,J., Katzel,D., Schobel,S., Shrivastava,S., Thovarai,V., Wang,S., Talbot,H.K., Wentworth,D.E., Williams,J.V.	J. Craig Venter Institute	USA	2013-10-07T00:00:00Z		Betacoronavirus 1	Betacoronavirus	Coronaviridae	ssRNA(+)	30602	GenBank	complete				USA: Nashville, TN	USA	TN	Homo sapiens		1991-02-05		Human coronavirus OC43 strain OC43/human/USA/912-6/1991, complete genome
KF530096	Human coronavirus OC43		Town,C.D., Halpin,R.A., Ransier,A., Fedorova,N., Tsitrin,T., Stockwell,T., Amedeo,P., Appalla,L., Bishop,B., Edworthy,P., Gupta,N., Hoover,J., Katzel,D., Schobel,S., Shrivastava,S., Thovarai,V., Wang,S., Talbot,H.K., Wentworth,D.E., Williams,J.V.	J. Craig Venter Institute	USA	2013-10-07T00:00:00Z		Betacoronavirus 1	Betacoronavirus	Coronaviridae	ssRNA(+)	30589	GenBank	complete				USA: Nashville, TN	USA	TN	Homo sapiens		1991-01-15		Human coronavirus OC43 strain OC43/human/USA/911-38/1991, complete genome
KF530097	Human coronavirus OC43		Town,C.D., Halpin,R.A., Ransier,A., Fedorova,N., Tsitrin,T., Stockwell,T., Amedeo,P., Appalla,L., Bishop,B., Edworthy,P., Gupta,N., Hoover,J., Katzel,D., Schobel,S., Shrivastava,S., Thovarai,V., Wang,S., Talbot,H.K., Wentworth,D.E., Williams,J.V.	J. Craig Venter Institute	USA	2013-10-07T00:00:00Z		Betacoronavirus 1	Betacoronavirus	Coronaviridae	ssRNA(+)	30577	GenBank	complete				USA: Nashville, TN	USA	TN	Homo sapiens		1992-11-30		Human coronavirus OC43 strain OC43/human/USA/9211-43/1992, complete genome
KF530098	Human coronavirus OC43		Town,C.D., Halpin,R.A., Ransier,A., Fedorova,N., Tsitrin,T., Stockwell,T., Amedeo,P., Appalla,L., Bishop,B., Edworthy,P., Gupta,N., Hoover,J., Katzel,D., Schobel,S., Shrivastava,S., Thovarai,V., Wang,S., Talbot,H.K., Wentworth,D.E., Williams,J.V.	J. Craig Venter Institute	USA	2013-10-07T00:00:00Z		Betacoronavirus 1	Betacoronavirus	Coronaviridae	ssRNA(+)	30578	GenBank	complete				USA: Nashville, TN	USA	TN	Homo sapiens		1996-05-10		Human coronavirus OC43 strain OC43/human/USA/965-6/1996, complete genome
KF530099	Human coronavirus OC43		Town,C.D., Halpin,R.A., Ransier,A., Fedorova,N., Tsitrin,T., Stockwell,T., Amedeo,P., Appalla,L., Bishop,B., Edworthy,P., Gupta,N., Hoover,J., Katzel,D., Schobel,S., Shrivastava,S., Thovarai,V., Wang,S., Talbot,H.K., Wentworth,D.E., Williams,J.V.	J. Craig Venter Institute	USA	2013-10-07T00:00:00Z		Betacoronavirus 1	Betacoronavirus	Coronaviridae	ssRNA(+)	30578	GenBank	complete				USA: Nashville, TN	USA	TN	Homo sapiens		1997-01-02		Human coronavirus OC43 strain OC43/human/USA/971-5/1997, complete genome
KF923886	Human coronavirus OC43		Zhang,Y., Ren,L., Wang,J.	Chinese Academy of Medical Sciences (CAMS) & Peking Union Medical College, Dr. Christophe Merieux Laboratory, Institute of Pathogen Biology	P.R. China	2015-08-31T00:00:00Z	1908A/2010	Betacoronavirus 1	Betacoronavirus	Coronaviridae	ssRNA(+)	30719	GenBank	complete				China: Beijing	China		Homo sapiens	oronasopharynx	2010-03-01		Human coronavirus OC43 isolate 1908A/2010, complete genome
KF923887	Human coronavirus OC43		Zhang,Y., Ren,L., Wang,J.	Chinese Academy of Medical Sciences (CAMS) & Peking Union Medical College, Dr. Christophe Merieux Laboratory, Institute of Pathogen Biology	P.R. China	2015-08-31T00:00:00Z	1997A/2010	Betacoronavirus 1	Betacoronavirus	Coronaviridae	ssRNA(+)	30719	GenBank	complete				China: Beijing	China		Homo sapiens	oronasopharynx	2010-04-01		Human coronavirus OC43 isolate 1997A/2010, complete genome
KF923888	Human coronavirus OC43		Zhang,Y., Li,J., Xiao,Y., Zhang,J., Wang,Y., Chen,L., Paranhos-Baccala,G., Ren,L., Wang,J.	Chinese Academy of Medical Sciences (CAMS) & Peking Union Medical College, Dr. Christophe Merieux Laboratory, Institute of Pathogen Biology	P.R. China	2015-02-06T00:00:00Z	2145A/2010	Betacoronavirus 1	Betacoronavirus	Coronaviridae	ssRNA(+)	30719	GenBank	complete			1	China: Beijing	China		Homo sapiens	oronasopharynx	2010-07-01		Human coronavirus OC43 isolate 2145A/2010, complete genome
KF923889	Human coronavirus OC43		Zhang,Y., Ren,L., Wang,J.	Chinese Academy of Medical Sciences (CAMS) & Peking Union Medical College, Dr. Christophe Merieux Laboratory, Institute of Pathogen Biology	P.R. China	2015-08-31T00:00:00Z	1926/2006	Betacoronavirus 1	Betacoronavirus	Coronaviridae	ssRNA(+)	30719	GenBank	complete				China: Beijing	China		Homo sapiens	oronasopharynx	2006-03-01		Human coronavirus OC43 isolate 1926/2006, complete genome
KF923890	Human coronavirus OC43		Zhang,Y., Ren,L., Wang,J.	Chinese Academy of Medical Sciences (CAMS) & Peking Union Medical College, Dr. Christophe Merieux Laboratory, Institute of Pathogen Biology	P.R. China	2015-08-31T00:00:00Z	39A/2007	Betacoronavirus 1	Betacoronavirus	Coronaviridae	ssRNA(+)	30713	GenBank	complete				China: Beijing	China		Homo sapiens	oronasopharynx	2007-04-01		Human coronavirus OC43 isolate 39A/2007, complete genome
KF923891	Human coronavirus OC43		Zhang,Y., Li,J., Xiao,Y., Zhang,J., Wang,Y., Chen,L., Paranhos-Baccala,G., Ren,L., Wang,J.	Chinese Academy of Medical Sciences (CAMS) & Peking Union Medical College, Dr. Christophe Merieux Laboratory, Institute of Pathogen Biology	P.R. China	2015-02-06T00:00:00Z	5240/2007	Betacoronavirus 1	Betacoronavirus	Coronaviridae	ssRNA(+)	30713	GenBank	complete			1	China: Beijing	China		Homo sapiens	oronasopharynx	2007-05-01		Human coronavirus OC43 isolate 5240/2007, complete genome
KF923892	Human coronavirus OC43		Zhang,Y., Ren,L., Wang,J.	Chinese Academy of Medical Sciences (CAMS) & Peking Union Medical College, Dr. Christophe Merieux Laboratory, Institute of Pathogen Biology	P.R. China	2015-08-31T00:00:00Z	5345/2007	Betacoronavirus 1	Betacoronavirus	Coronaviridae	ssRNA(+)	30713	GenBank	complete				China: Beijing	China		Homo sapiens	oronasopharynx	2007-05-01		Human coronavirus OC43 isolate 5345/2007, complete genome
KF923893	Human coronavirus OC43		Zhang,Y., Ren,L., Wang,J.	Chinese Academy of Medical Sciences (CAMS) & Peking Union Medical College, Dr. Christophe Merieux Laboratory, Institute of Pathogen Biology	P.R. China	2015-08-31T00:00:00Z	2151A/2010	Betacoronavirus 1	Betacoronavirus	Coronaviridae	ssRNA(+)	30713	GenBank	complete				China: Beijing	China		Homo sapiens	oronasopharynx	2010-07-01		Human coronavirus OC43 isolate 2151A/2010, complete genome
KF923894	Human coronavirus OC43		Zhang,Y., Ren,L., Wang,J.	Chinese Academy of Medical Sciences (CAMS) & Peking Union Medical College, Dr. Christophe Merieux Laboratory, Institute of Pathogen Biology	P.R. China	2015-08-31T00:00:00Z	5352/2007	Betacoronavirus 1	Betacoronavirus	Coronaviridae	ssRNA(+)	30713	GenBank	complete				China: Beijing	China		Homo sapiens	oronasopharynx	2007-05-01		Human coronavirus OC43 isolate 5352/2007, complete genome
KF923895	Human coronavirus OC43		Zhang,Y., Ren,L., Wang,J.	Chinese Academy of Medical Sciences (CAMS) & Peking Union Medical College, Dr. Christophe Merieux Laboratory, Institute of Pathogen Biology	P.R. China	2015-08-31T00:00:00Z	10285/2010	Betacoronavirus 1	Betacoronavirus	Coronaviridae	ssRNA(+)	30731	GenBank	complete				China: Beijing	China		Homo sapiens	oronasopharynx	2010-07-01		Human coronavirus OC43 isolate 10285/2010, complete genome
KF923896	Human coronavirus OC43		Zhang,Y., Li,J., Xiao,Y., Zhang,J., Wang,Y., Chen,L., Paranhos-Baccala,G., Ren,L., Wang,J.	Chinese Academy of Medical Sciences (CAMS) & Peking Union Medical College, Dr. Christophe Merieux Laboratory, Institute of Pathogen Biology	P.R. China	2015-02-06T00:00:00Z	3074A/2012	Betacoronavirus 1	Betacoronavirus	Coronaviridae	ssRNA(+)	30737	GenBank	complete			1	China: Beijing	China		Homo sapiens	oronasopharynx	2012-02-01		Human coronavirus OC43 isolate 3074A/2012, complete genome
KF923897	Human coronavirus OC43		Zhang,Y., Ren,L., Wang,J.	Chinese Academy of Medical Sciences (CAMS) & Peking Union Medical College, Dr. Christophe Merieux Laboratory, Institute of Pathogen Biology	P.R. China	2015-08-31T00:00:00Z	3269A/2012	Betacoronavirus 1	Betacoronavirus	Coronaviridae	ssRNA(+)	30711	GenBank	complete				China: Beijing	China		Homo sapiens	oronasopharynx	2012-06-01		Human coronavirus OC43 isolate 3269A/2012, complete genome
KF923898	Human coronavirus OC43		Zhang,Y., Ren,L., Wang,J.	Chinese Academy of Medical Sciences (CAMS) & Peking Union Medical College, Dr. Christophe Merieux Laboratory, Institute of Pathogen Biology	P.R. China	2015-08-31T00:00:00Z	3184A/2012	Betacoronavirus 1	Betacoronavirus	Coronaviridae	ssRNA(+)	30716	GenBank	complete				China: Beijing	China		Homo sapiens	oronasopharynx	2012-03-01		Human coronavirus OC43 isolate 3184A/2012, complete genome
KF923899	Human coronavirus OC43		Zhang,Y., Ren,L., Wang,J.	Chinese Academy of Medical Sciences (CAMS) & Peking Union Medical College, Dr. Christophe Merieux Laboratory, Institute of Pathogen Biology	P.R. China	2015-08-31T00:00:00Z	3582/2006	Betacoronavirus 1	Betacoronavirus	Coronaviridae	ssRNA(+)	30722	GenBank	complete				China: Beijing	China		Homo sapiens	oronasopharynx	2006-09-01		Human coronavirus OC43 isolate 3582/2006, complete genome
KF923900	Human coronavirus OC43		Zhang,Y., Li,J., Xiao,Y., Zhang,J., Wang,Y., Chen,L., Paranhos-Baccala,G., Ren,L., Wang,J.	Chinese Academy of Medical Sciences (CAMS) & Peking Union Medical College, Dr. Christophe Merieux Laboratory, Institute of Pathogen Biology	P.R. China	2015-02-06T00:00:00Z	3647/2006	Betacoronavirus 1	Betacoronavirus	Coronaviridae	ssRNA(+)	30722	GenBank	complete			1	China: Beijing	China		Homo sapiens	oronasopharynx	2006-10-01		Human coronavirus OC43 isolate 3647/2006, complete genome
KF923901	Human coronavirus OC43		Zhang,Y., Ren,L., Wang,J.	Chinese Academy of Medical Sciences (CAMS) & Peking Union Medical College, Dr. Christophe Merieux Laboratory, Institute of Pathogen Biology	P.R. China	2015-08-31T00:00:00Z	5472/2007	Betacoronavirus 1	Betacoronavirus	Coronaviridae	ssRNA(+)	30713	GenBank	complete				China: Beijing	China		Homo sapiens	oronasopharynx	2007-06-01		Human coronavirus OC43 isolate 5472/2007, complete genome
KF923902	Human coronavirus OC43		Zhang,Y., Ren,L., Wang,J.	Chinese Academy of Medical Sciences (CAMS) & Peking Union Medical College, Dr. Christophe Merieux Laboratory, Institute of Pathogen Biology	P.R. China	2015-08-31T00:00:00Z	12689/2012	Betacoronavirus 1	Betacoronavirus	Coronaviridae	ssRNA(+)	30713	GenBank	complete				China: Beijing	China		Homo sapiens	oronasopharynx	2012-05-01		Human coronavirus OC43 isolate 12689/2012, complete genome
KF923903	Human coronavirus OC43		Zhang,Y., Ren,L., Wang,J.	Chinese Academy of Medical Sciences (CAMS) & Peking Union Medical College, Dr. Christophe Merieux Laboratory, Institute of Pathogen Biology	P.R. China	2015-08-31T00:00:00Z	12691/2012	Betacoronavirus 1	Betacoronavirus	Coronaviridae	ssRNA(+)	30713	GenBank	complete				China: Beijing	China		Homo sapiens	oronasopharynx	2012-05-01		Human coronavirus OC43 isolate 12691/2012, complete genome
KF923904	Human coronavirus OC43		Zhang,Y., Ren,L., Wang,J.	Chinese Academy of Medical Sciences (CAMS) & Peking Union Medical College, Dr. Christophe Merieux Laboratory, Institute of Pathogen Biology	P.R. China	2015-08-31T00:00:00Z	12694/2012	Betacoronavirus 1	Betacoronavirus	Coronaviridae	ssRNA(+)	30713	GenBank	complete				China: Beijing	China		Homo sapiens	oronasopharynx	2012-05-01		Human coronavirus OC43 isolate 12694/2012, complete genome
KF923905	Human coronavirus OC43		Zhang,Y., Ren,L., Wang,J.	Chinese Academy of Medical Sciences (CAMS) & Peking Union Medical College, Dr. Christophe Merieux Laboratory, Institute of Pathogen Biology	P.R. China	2015-08-31T00:00:00Z	229/2005	Betacoronavirus 1	Betacoronavirus	Coronaviridae	ssRNA(+)	30722	GenBank	complete				China: Beijing	China		Homo sapiens	oronasopharynx	2005-06-01		Human coronavirus OC43 isolate 229/2005, complete genome
KF923906	Human coronavirus OC43		Zhang,Y., Li,J., Xiao,Y., Zhang,J., Wang,Y., Chen,L., Paranhos-Baccala,G., Ren,L., Wang,J.	Chinese Academy of Medical Sciences (CAMS) & Peking Union Medical College, Dr. Christophe Merieux Laboratory, Institute of Pathogen Biology	P.R. China	2015-02-06T00:00:00Z	3194A/2012	Betacoronavirus 1	Betacoronavirus	Coronaviridae	ssRNA(+)	30737	GenBank	complete			1	China: Beijing	China		Homo sapiens	oronasopharynx	2012-03-01		Human coronavirus OC43 isolate 3194A/2012, complete genome
KF923907	Human coronavirus OC43		Zhang,Y., Ren,L., Wang,J.	Chinese Academy of Medical Sciences (CAMS) & Peking Union Medical College, Dr. Christophe Merieux Laboratory, Institute of Pathogen Biology	P.R. China	2015-08-31T00:00:00Z	5370/2007	Betacoronavirus 1	Betacoronavirus	Coronaviridae	ssRNA(+)	30713	GenBank	complete				China: Beijing	China		Homo sapiens	oronasopharynx	2007-05-01		Human coronavirus OC43 isolate 5370/2007, complete genome
KF923908	Human coronavirus OC43		Zhang,Y., Ren,L., Wang,J.	Chinese Academy of Medical Sciences (CAMS) & Peking Union Medical College, Dr. Christophe Merieux Laboratory, Institute of Pathogen Biology	P.R. China	2015-08-31T00:00:00Z	5414/2007	Betacoronavirus 1	Betacoronavirus	Coronaviridae	ssRNA(+)	30713	GenBank	complete				China: Beijing	China		Homo sapiens	oronasopharynx	2007-06-01		Human coronavirus OC43 isolate 5414/2007, complete genome
KF923909	Human coronavirus OC43		Zhang,Y., Ren,L., Wang,J.	Chinese Academy of Medical Sciences (CAMS) & Peking Union Medical College, Dr. Christophe Merieux Laboratory, Institute of Pathogen Biology	P.R. China	2015-08-31T00:00:00Z	5442/2007	Betacoronavirus 1	Betacoronavirus	Coronaviridae	ssRNA(+)	30713	GenBank	complete				China: Beijing	China		Homo sapiens	oronasopharynx	2007-06-01		Human coronavirus OC43 isolate 5442/2007, complete genome
KF923910	Human coronavirus OC43		Zhang,Y., Ren,L., Wang,J.	Chinese Academy of Medical Sciences (CAMS) & Peking Union Medical College, Dr. Christophe Merieux Laboratory, Institute of Pathogen Biology	P.R. China	2015-08-31T00:00:00Z	5445/2007	Betacoronavirus 1	Betacoronavirus	Coronaviridae	ssRNA(+)	30713	GenBank	complete				China: Beijing	China		Homo sapiens	oronasopharynx	2007-06-01		Human coronavirus OC43 isolate 5445/2007, complete genome
KF923911	Human coronavirus OC43		Zhang,Y., Ren,L., Wang,J.	Chinese Academy of Medical Sciences (CAMS) & Peking Union Medical College, Dr. Christophe Merieux Laboratory, Institute of Pathogen Biology	P.R. China	2015-08-31T00:00:00Z	5479/2007	Betacoronavirus 1	Betacoronavirus	Coronaviridae	ssRNA(+)	30713	GenBank	complete				China: Beijing	China		Homo sapiens	oronasopharynx	2007-06-01		Human coronavirus OC43 isolate 5479/2007, complete genome
KF923912	Human coronavirus OC43		Zhang,Y., Ren,L., Wang,J.	Chinese Academy of Medical Sciences (CAMS) & Peking Union Medical College, Dr. Christophe Merieux Laboratory, Institute of Pathogen Biology	P.R. China	2015-08-31T00:00:00Z	5484/2007	Betacoronavirus 1	Betacoronavirus	Coronaviridae	ssRNA(+)	30713	GenBank	complete				China: Beijing	China		Homo sapiens	oronasopharynx	2007-06-01		Human coronavirus OC43 isolate 5484/2007, complete genome
KF923913	Human coronavirus OC43		Zhang,Y., Ren,L., Wang,J.	Chinese Academy of Medical Sciences (CAMS) & Peking Union Medical College, Dr. Christophe Merieux Laboratory, Institute of Pathogen Biology	P.R. China	2015-08-31T00:00:00Z	5485/2007	Betacoronavirus 1	Betacoronavirus	Coronaviridae	ssRNA(+)	30713	GenBank	complete				China: Beijing	China		Homo sapiens	oronasopharynx	2007-06-01		Human coronavirus OC43 isolate 5485/2007, complete genome
KF923914	Human coronavirus OC43		Zhang,Y., Ren,L., Wang,J.	Chinese Academy of Medical Sciences (CAMS) & Peking Union Medical College, Dr. Christophe Merieux Laboratory, Institute of Pathogen Biology	P.R. China	2015-08-31T00:00:00Z	5508/2007	Betacoronavirus 1	Betacoronavirus	Coronaviridae	ssRNA(+)	30713	GenBank	complete				China: Beijing	China		Homo sapiens	oronasopharynx	2007-06-01		Human coronavirus OC43 isolate 5508/2007, complete genome
KF923915	Human coronavirus OC43		Zhang,Y., Ren,L., Wang,J.	Chinese Academy of Medical Sciences (CAMS) & Peking Union Medical College, Dr. Christophe Merieux Laboratory, Institute of Pathogen Biology	P.R. China	2015-08-31T00:00:00Z	5517/2007	Betacoronavirus 1	Betacoronavirus	Coronaviridae	ssRNA(+)	30713	GenBank	complete				China: Beijing	China		Homo sapiens	oronasopharynx	2007-06-01		Human coronavirus OC43 isolate 5517/2007, complete genome
KF923916	Human coronavirus OC43		Zhang,Y., Ren,L., Wang,J.	Chinese Academy of Medical Sciences (CAMS) & Peking Union Medical College, Dr. Christophe Merieux Laboratory, Institute of Pathogen Biology	P.R. China	2015-08-31T00:00:00Z	5519/2007	Betacoronavirus 1	Betacoronavirus	Coronaviridae	ssRNA(+)	30713	GenBank	complete				China: Beijing	China		Homo sapiens	oronasopharynx	2007-06-01		Human coronavirus OC43 isolate 5519/2007, complete genome
KF923917	Human coronavirus OC43		Zhang,Y., Ren,L., Wang,J.	Chinese Academy of Medical Sciences (CAMS) & Peking Union Medical College, Dr. Christophe Merieux Laboratory, Institute of Pathogen Biology	P.R. China	2015-08-31T00:00:00Z	5566/2007	Betacoronavirus 1	Betacoronavirus	Coronaviridae	ssRNA(+)	30713	GenBank	complete				China: Beijing	China		Homo sapiens	oronasopharynx	2007-06-01		Human coronavirus OC43 isolate 5566/2007, complete genome
KF923918	Human coronavirus OC43		Zhang,Y., Ren,L., Wang,J.	Chinese Academy of Medical Sciences (CAMS) & Peking Union Medical College, Dr. Christophe Merieux Laboratory, Institute of Pathogen Biology	P.R. China	2015-08-31T00:00:00Z	10108/2010	Betacoronavirus 1	Betacoronavirus	Coronaviridae	ssRNA(+)	30713	GenBank	complete				China: Beijing	China		Homo sapiens	oronasopharynx	2010-05-01		Human coronavirus OC43 isolate 10108/2010, complete genome
KF923919	Human coronavirus OC43		Zhang,Y., Ren,L., Wang,J.	Chinese Academy of Medical Sciences (CAMS) & Peking Union Medical College, Dr. Christophe Merieux Laboratory, Institute of Pathogen Biology	P.R. China	2015-08-31T00:00:00Z	5595/2007	Betacoronavirus 1	Betacoronavirus	Coronaviridae	ssRNA(+)	30713	GenBank	complete				China: Beijing	China		Homo sapiens	oronasopharynx	2007-07-01		Human coronavirus OC43 isolate 5595/2007, complete genome
KF923920	Human coronavirus OC43		Zhang,Y., Ren,L., Wang,J.	Chinese Academy of Medical Sciences (CAMS) & Peking Union Medical College, Dr. Christophe Merieux Laboratory, Institute of Pathogen Biology	P.R. China	2015-08-31T00:00:00Z	5617/2007	Betacoronavirus 1	Betacoronavirus	Coronaviridae	ssRNA(+)	30713	GenBank	complete				China: Beijing	China		Homo sapiens	oronasopharynx	2007-07-01		Human coronavirus OC43 isolate 5617/2007, complete genome
KF923921	Human coronavirus OC43		Zhang,Y., Ren,L., Wang,J.	Chinese Academy of Medical Sciences (CAMS) & Peking Union Medical College, Dr. Christophe Merieux Laboratory, Institute of Pathogen Biology	P.R. China	2015-08-31T00:00:00Z	69A/2007	Betacoronavirus 1	Betacoronavirus	Coronaviridae	ssRNA(+)	30713	GenBank	complete				China: Beijing	China		Homo sapiens	oronasopharynx	2007-05-01		Human coronavirus OC43 isolate 69A/2007, complete genome
KF923922	Human coronavirus OC43		Zhang,Y., Ren,L., Wang,J.	Chinese Academy of Medical Sciences (CAMS) & Peking Union Medical College, Dr. Christophe Merieux Laboratory, Institute of Pathogen Biology	P.R. China	2015-08-31T00:00:00Z	8164/2009	Betacoronavirus 1	Betacoronavirus	Coronaviridae	ssRNA(+)	30713	GenBank	complete				China: Beijing	China		Homo sapiens	oronasopharynx	2009-03-01		Human coronavirus OC43 isolate 8164/2009, complete genome
KF923923	Human coronavirus OC43		Zhang,Y., Ren,L., Wang,J.	Chinese Academy of Medical Sciences (CAMS) & Peking Union Medical College, Dr. Christophe Merieux Laboratory, Institute of Pathogen Biology	P.R. China	2015-08-31T00:00:00Z	892A/2008	Betacoronavirus 1	Betacoronavirus	Coronaviridae	ssRNA(+)	30713	GenBank	complete				China: Beijing	China		Homo sapiens	oronasopharynx	2008-10-01		Human coronavirus OC43 isolate 892A/2008, complete genome
KF923924	Human coronavirus OC43		Zhang,Y., Ren,L., Wang,J.	Chinese Academy of Medical Sciences (CAMS) & Peking Union Medical College, Dr. Christophe Merieux Laboratory, Institute of Pathogen Biology	P.R. China	2015-08-31T00:00:00Z	10290/2010	Betacoronavirus 1	Betacoronavirus	Coronaviridae	ssRNA(+)	30713	GenBank	complete				China: Beijing	China		Homo sapiens	oronasopharynx	2010-07-01		Human coronavirus OC43 isolate 10290/2010, complete genome
KF923925	Human coronavirus OC43		Zhang,Y., Ren,L., Wang,J.	Chinese Academy of Medical Sciences (CAMS) & Peking Union Medical College, Dr. Christophe Merieux Laboratory, Institute of Pathogen Biology	P.R. China	2015-08-31T00:00:00Z	10574/2010	Betacoronavirus 1	Betacoronavirus	Coronaviridae	ssRNA(+)	30713	GenBank	complete				China: Beijing	China		Homo sapiens	oronasopharynx	2010-09-01		Human coronavirus OC43 isolate 10574/2010, complete genome
KJ958218	Human coronavirus OC43		Hu,Q., Lu,R., Tan,W.	National Institute for Viral Disease Control and Prevention, China CDC, Key Laboratory of Medical Virology, Ministry of Health	China	2014-11-19T00:00:00Z		Betacoronavirus 1	Betacoronavirus	Coronaviridae	ssRNA(+)	30714	GenBank	complete				China: Beijing	China		Homo sapiens		2011-10-03		Human coronavirus OC43 strain LY341, complete genome
KJ958219	Human coronavirus OC43		Hu,Q., Lu,R., Tan,W.	National Institute for Viral Disease Control and Prevention, China CDC, Key Laboratory of Medical Virology, Ministry of Health	China	2014-11-19T00:00:00Z		Betacoronavirus 1	Betacoronavirus	Coronaviridae	ssRNA(+)	30714	GenBank	complete				China: Beijing	China		Homo sapiens		2011-10-04		Human coronavirus OC43 strain LY342, complete genome
KP198610	Human coronavirus OC43		Zhang,Y., Li,J., Xiao,Y., Zhang,J., Wang,Y., Chen,L., Paranhos-Baccala,G., Ren,L., Wang,J.	Institute of Pathogen Biology, Chinese Academy of Medical Sciences, Dr. Christophe Merieux Laboratory	P.R. China	2015-01-12T00:00:00Z		Betacoronavirus 1	Betacoronavirus	Coronaviridae	ssRNA(+)	30752	GenBank	complete			1	China: Beijing	China		Homo sapiens	oronasopharynx	2010-06-01		Human coronavirus OC43 strain 2058A/10, complete genome
KP198611	Human coronavirus OC43		Zhang,Y., Li,J., Xiao,Y., Zhang,J., Wang,Y., Chen,L., Paranhos-Baccala,G., Ren,L., Wang,J.	Institute of Pathogen Biology, Chinese Academy of Medical Sciences, Dr. Christophe Merieux Laboratory	P.R. China	2015-01-12T00:00:00Z		Betacoronavirus 1	Betacoronavirus	Coronaviridae	ssRNA(+)	30752	GenBank	complete			1	China: Beijing	China		Homo sapiens	oronasopharynx	2010-01-01		Human coronavirus OC43 strain 1783A/10, complete genome
KU131570	Human coronavirus OC43		Morfopoulou,S., Brown,J.R., Davies,G.E., Anderson,G., Virasami,A., Qasim,W., Hubank,M., Plagnol,V., Desforges,M., Jacques,T.S., Talbot,P.J., Breuer,J.	University College London, Division of Infection and Immunity	United Kingdom	2016-02-27T00:00:00Z		Betacoronavirus 1	Betacoronavirus	Coronaviridae	ssRNA(+)	30746	GenBank	complete				United Kingdom	United Kingdom		Homo sapiens	brain	2011-08-20		Human coronavirus OC43 strain HCoV-OC43/UK/London/2011, complete genome
KX344031	Human coronavirus OC43		Taboada,B., Isa,P.A., Espinoza,M.A., Aponte,F., Arias-Ortiz,M., Monge-Martinez,J., Rodriguez-Vazque,R., Diaz-Hernandez,F., Zarate-Vidal,F., Wong-Chew,R.M., Firo-Reyes,V., Rio-Almendarez,C., Gaitan-Meza,J., Villasenor-Sierra,A., Martinez-Aguilar,G., Salas-Mier,M.C., Noyola,D.E., Perez-Gonzalez,L.F., Lopez,S., Santos-Preciado,J.I., Arias,C.F.	Instituto de Biotecnologia, Genetica del Desarrollo y Fisiologia Molecular	Mexico	2016-09-11T00:00:00Z	LRTI_238	Betacoronavirus 1	Betacoronavirus	Coronaviridae	ssRNA(+)	30713	GenBank	complete				Mexico	Mexico		Homo sapiens	oronasopharynx	2011-02-09		Human coronavirus OC43 isolate LRTI_238, complete genome
KX538964	Human coronavirus OC43		Oong,X.Y., Ng,K.T., Takebe,Y., Ng,L.J., Chan,K.G., Chook,J.B., Kamarulzaman,A., Tee,K.K.	University of Malaya, Department of Medical Microbiology, Faculty of Medicine	Malaysia	2017-02-18T00:00:00Z	MY-U002/12	Betacoronavirus 1	Betacoronavirus	Coronaviridae	ssRNA(+)	30713	GenBank	complete			1	Malaysia: Kuala Lumpur	Malaysia		Homo sapiens	oronasopharynx	2012-02-22		Human coronavirus OC43 isolate MY-U002/12, complete genome
KX538965	Human coronavirus OC43		Oong,X.Y., Ng,K.T., Takebe,Y., Ng,L.J., Chan,K.G., Chook,J.B., Kamarulzaman,A., Tee,K.K.	University of Malaya, Department of Medical Microbiology, Faculty of Medicine	Malaysia	2017-02-18T00:00:00Z	MY-U208/12	Betacoronavirus 1	Betacoronavirus	Coronaviridae	ssRNA(+)	30716	GenBank	complete			1	Malaysia: Kuala Lumpur	Malaysia		Homo sapiens	oronasopharynx	2012-03-28		Human coronavirus OC43 isolate MY-U208/12, complete genome
KX538966	Human coronavirus OC43		Oong,X.Y., Ng,K.T., Takebe,Y., Ng,L.J., Chan,K.G., Chook,J.B., Kamarulzaman,A., Tee,K.K.	University of Malaya, Department of Medical Microbiology, Faculty of Medicine	Malaysia	2017-02-18T00:00:00Z	MY-U236/12	Betacoronavirus 1	Betacoronavirus	Coronaviridae	ssRNA(+)	30713	GenBank	complete			1	Malaysia: Kuala Lumpur	Malaysia		Homo sapiens	oronasopharynx	2012-04-02		Human coronavirus OC43 isolate MY-U236/12, complete genome
KX538967	Human coronavirus OC43		Oong,X.Y., Ng,K.T., Takebe,Y., Ng,L.J., Chan,K.G., Chook,J.B., Kamarulzaman,A., Tee,K.K.	University of Malaya, Department of Medical Microbiology, Faculty of Medicine	Malaysia	2017-02-18T00:00:00Z	MY-U413/12	Betacoronavirus 1	Betacoronavirus	Coronaviridae	ssRNA(+)	30716	GenBank	complete			1	Malaysia: Kuala Lumpur	Malaysia		Homo sapiens	oronasopharynx	2012-05-02		Human coronavirus OC43 isolate MY-U413/12, complete genome
KX538968	Human coronavirus OC43		Oong,X.Y., Ng,K.T., Takebe,Y., Ng,L.J., Chan,K.G., Chook,J.B., Kamarulzaman,A., Tee,K.K.	University of Malaya, Department of Medical Microbiology, Faculty of Medicine	Malaysia	2017-02-18T00:00:00Z	MY-U464/12	Betacoronavirus 1	Betacoronavirus	Coronaviridae	ssRNA(+)	30716	GenBank	complete			1	Malaysia: Kuala Lumpur	Malaysia		Homo sapiens	oronasopharynx	2012-05-09		Human coronavirus OC43 isolate MY-U464/12, complete genome
KX538969	Human coronavirus OC43		Oong,X.Y., Ng,K.T., Takebe,Y., Ng,L.J., Chan,K.G., Chook,J.B., Kamarulzaman,A., Tee,K.K.	University of Malaya, Department of Medical Microbiology, Faculty of Medicine	Malaysia	2017-02-18T00:00:00Z	MY-U523/12	Betacoronavirus 1	Betacoronavirus	Coronaviridae	ssRNA(+)	30716	GenBank	complete			1	Malaysia: Kuala Lumpur	Malaysia		Homo sapiens	oronasopharynx	2012-05-18		Human coronavirus OC43 isolate MY-U523/12, complete genome
KX538970	Human coronavirus OC43		Oong,X.Y., Ng,K.T., Takebe,Y., Ng,L.J., Chan,K.G., Chook,J.B., Kamarulzaman,A., Tee,K.K.	University of Malaya, Department of Medical Microbiology, Faculty of Medicine	Malaysia	2017-02-18T00:00:00Z	MY-U710/12	Betacoronavirus 1	Betacoronavirus	Coronaviridae	ssRNA(+)	30713	GenBank	complete			1	Malaysia: Kuala Lumpur	Malaysia		Homo sapiens	oronasopharynx	2012-06-20		Human coronavirus OC43 isolate MY-U710/12, complete genome
KX538971	Human coronavirus OC43		Oong,X.Y., Ng,K.T., Takebe,Y., Ng,L.J., Chan,K.G., Chook,J.B., Kamarulzaman,A., Tee,K.K.	University of Malaya, Department of Medical Microbiology, Faculty of Medicine	Malaysia	2017-02-18T00:00:00Z	MY-U732/12	Betacoronavirus 1	Betacoronavirus	Coronaviridae	ssRNA(+)	30716	GenBank	complete			1	Malaysia: Kuala Lumpur	Malaysia		Homo sapiens	oronasopharynx	2012-06-25		Human coronavirus OC43 isolate MY-U732/12, complete genome
KX538972	Human coronavirus OC43		Oong,X.Y., Ng,K.T., Takebe,Y., Ng,L.J., Chan,K.G., Chook,J.B., Kamarulzaman,A., Tee,K.K.	University of Malaya, Department of Medical Microbiology, Faculty of Medicine	Malaysia	2017-02-18T00:00:00Z	MY-U774/12	Betacoronavirus 1	Betacoronavirus	Coronaviridae	ssRNA(+)	30713	GenBank	complete			1	Malaysia: Kuala Lumpur	Malaysia		Homo sapiens	oronasopharynx	2012-07-04		Human coronavirus OC43 isolate MY-U774/12, complete genome
KX538973	Human coronavirus OC43		Oong,X.Y., Ng,K.T., Takebe,Y., Ng,L.J., Chan,K.G., Chook,J.B., Kamarulzaman,A., Tee,K.K.	University of Malaya, Department of Medical Microbiology, Faculty of Medicine	Malaysia	2017-02-18T00:00:00Z	MY-U868/12	Betacoronavirus 1	Betacoronavirus	Coronaviridae	ssRNA(+)	30716	GenBank	complete			1	Malaysia: Kuala Lumpur	Malaysia		Homo sapiens	oronasopharynx	2012-07-16		Human coronavirus OC43 isolate MY-U868/12, complete genome
KX538974	Human coronavirus OC43		Oong,X.Y., Ng,K.T., Takebe,Y., Ng,L.J., Chan,K.G., Chook,J.B., Kamarulzaman,A., Tee,K.K.	University of Malaya, Department of Medical Microbiology, Faculty of Medicine	Malaysia	2017-02-18T00:00:00Z	MY-U945/12	Betacoronavirus 1	Betacoronavirus	Coronaviridae	ssRNA(+)	30716	GenBank	complete			1	Malaysia: Kuala Lumpur	Malaysia		Homo sapiens	oronasopharynx	2012-08-01		Human coronavirus OC43 isolate MY-U945/12, complete genome
KX538975	Human coronavirus OC43		Oong,X.Y., Ng,K.T., Takebe,Y., Ng,L.J., Chan,K.G., Chook,J.B., Kamarulzaman,A., Tee,K.K.	University of Malaya, Department of Medical Microbiology, Faculty of Medicine	Malaysia	2017-02-18T00:00:00Z	MY-U1024/12	Betacoronavirus 1	Betacoronavirus	Coronaviridae	ssRNA(+)	30716	GenBank	complete			1	Malaysia: Kuala Lumpur	Malaysia		Homo sapiens	oronasopharynx	2012-08-24		Human coronavirus OC43 isolate MY-U1024/12, complete genome
KX538976	Human coronavirus OC43		Oong,X.Y., Ng,K.T., Takebe,Y., Ng,L.J., Chan,K.G., Chook,J.B., Kamarulzaman,A., Tee,K.K.	University of Malaya, Department of Medical Microbiology, Faculty of Medicine	Malaysia	2017-02-18T00:00:00Z	MY-U1057/12	Betacoronavirus 1	Betacoronavirus	Coronaviridae	ssRNA(+)	30713	GenBank	complete			1	Malaysia: Kuala Lumpur	Malaysia		Homo sapiens	oronasopharynx	2012-08-27		Human coronavirus OC43 isolate MY-U1057/12, complete genome
KX538977	Human coronavirus OC43		Oong,X.Y., Ng,K.T., Takebe,Y., Ng,L.J., Chan,K.G., Chook,J.B., Kamarulzaman,A., Tee,K.K.	University of Malaya, Department of Medical Microbiology, Faculty of Medicine	Malaysia	2017-02-18T00:00:00Z	MY-U1140/12	Betacoronavirus 1	Betacoronavirus	Coronaviridae	ssRNA(+)	30716	GenBank	complete			1	Malaysia: Kuala Lumpur	Malaysia		Homo sapiens	oronasopharynx	2012-09-10		Human coronavirus OC43 isolate MY-U1140/12, complete genome
KX538978	Human coronavirus OC43		Oong,X.Y., Ng,K.T., Takebe,Y., Ng,L.J., Chan,K.G., Chook,J.B., Kamarulzaman,A., Tee,K.K.	University of Malaya, Department of Medical Microbiology, Faculty of Medicine	Malaysia	2017-02-18T00:00:00Z	MY-U1758/13	Betacoronavirus 1	Betacoronavirus	Coronaviridae	ssRNA(+)	30713	GenBank	complete			1	Malaysia: Kuala Lumpur	Malaysia		Homo sapiens	oronasopharynx	2013-01-02		Human coronavirus OC43 isolate MY-U1758/13, complete genome
KX538979	Human coronavirus OC43		Oong,X.Y., Ng,K.T., Takebe,Y., Ng,L.J., Chan,K.G., Chook,J.B., Kamarulzaman,A., Tee,K.K.	University of Malaya, Department of Medical Microbiology, Faculty of Medicine	Malaysia	2017-02-18T00:00:00Z	MY-U1975/13	Betacoronavirus 1	Betacoronavirus	Coronaviridae	ssRNA(+)	30713	GenBank	complete			1	Malaysia: Kuala Lumpur	Malaysia		Homo sapiens	oronasopharynx	2013-02-15		Human coronavirus OC43 isolate MY-U1975/13, complete genome
KY014281	Human coronavirus OC43		Kin,N., Leperchois,M., Diancourt,L., Caro,V., Ar Gouilh,M., Vabret,A.	University of Caen Normandy, U2RM	France	2017-11-04T00:00:00Z	2002-04-01	Betacoronavirus 1	Betacoronavirus	Coronaviridae	ssRNA(+)	30602	GenBank	complete				France	France		Homo sapiens		2002		Human coronavirus OC43 isolate 2002-04, complete genome
KY014282	Human coronavirus OC43		Kin,N., Leperchois,M., Diancourt,L., Caro,V., Ar Gouilh,M., Vabret,A.	University of Caen Normandy, U2RM	France	2017-11-04T00:00:00Z	2007-09-01	Betacoronavirus 1	Betacoronavirus	Coronaviridae	ssRNA(+)	30659	GenBank	complete				France	France		Homo sapiens		2007		Human coronavirus OC43 isolate 2007-09, complete genome
KY369905	Human coronavirus OC43		Greninger,A.L., Makhsous,N., Kuypers,J.M., Shean,R.C., Jerome,K.R.	UW, Lab Medicine	USA	2017-01-16T00:00:00Z		Betacoronavirus 1	Betacoronavirus	Coronaviridae	ssRNA(+)	30581	GenBank	complete				USA	USA		Homo sapiens		2016		Human coronavirus OC43 strain HCoV_OC43/Seattle/USA/SC831/2016, complete genome
KY369906	Human coronavirus OC43		Greninger,A.L., Makhsous,N., Kuypers,J.M., Shean,R.C., Jerome,K.R.	UW, Lab Medicine	USA	2017-01-16T00:00:00Z		Betacoronavirus 1	Betacoronavirus	Coronaviridae	ssRNA(+)	30689	GenBank	complete				USA	USA		Homo sapiens		2016		Human coronavirus OC43 strain HCoV_OC43/Seattle/USA/SC622/2016, complete genome
KY369907	Human coronavirus OC43	SRR19134711	Greninger,A.L., Makhsous,N., Kuypers,J.M., Shean,R.C., Jerome,K.R.			2017-01-16T00:00:00Z		Betacoronavirus 1	Betacoronavirus	Coronaviridae	ssRNA(+)	30725	GenBank	complete				USA	USA		Homo sapiens		2016	SAMN28125224	Human coronavirus OC43 strain HCoV_OC43/Seattle/USA/SC9741/2016, complete genome
KY554972	Human coronavirus OC43		Ogimi,C., Greninger,A.L., Waghmare,A.A., Kuypers,J.M., Shean,R.C., Xie,H., Leisenring,W.M., Stevens-Ayers,T.L., Jerome,K.R., Englund,J.A., Boeckh,M.	UW, Lab Medicine	USA	2017-04-09T00:00:00Z		Betacoronavirus 1	Betacoronavirus	Coronaviridae	ssRNA(+)	30710	GenBank	complete			1	USA	USA		Homo sapiens		2016		Human coronavirus OC43 strain N07-1541B_433X, complete genome
KY554973	Human coronavirus OC43		Greninger,A.L., Ogimi,C., Shean,R.C., Jerome,K.R.	UW, Lab Medicine	USA	2017-04-09T00:00:00Z		Betacoronavirus 1	Betacoronavirus	Coronaviridae	ssRNA(+)	30713	GenBank	complete				USA	USA		Homo sapiens		2016		Human coronavirus OC43 strain N07-1689B_116X, complete genome
KY554974	Human coronavirus OC43		Ogimi,C., Greninger,A.L., Waghmare,A.A., Kuypers,J.M., Shean,R.C., Xie,H., Leisenring,W.M., Stevens-Ayers,T.L., Jerome,K.R., Englund,J.A., Boeckh,M.	UW, Lab Medicine	USA	2017-04-09T00:00:00Z		Betacoronavirus 1	Betacoronavirus	Coronaviridae	ssRNA(+)	30713	GenBank	complete			1	USA	USA		Homo sapiens		2016		Human coronavirus OC43 strain N08-33B_360X, complete genome
KY554975	Human coronavirus OC43		Ogimi,C., Greninger,A.L., Waghmare,A.A., Kuypers,J.M., Shean,R.C., Xie,H., Leisenring,W.M., Stevens-Ayers,T.L., Jerome,K.R., Englund,J.A., Boeckh,M.	UW, Lab Medicine	USA	2017-04-09T00:00:00Z		Betacoronavirus 1	Betacoronavirus	Coronaviridae	ssRNA(+)	30669	GenBank	complete			1	USA	USA		Homo sapiens		2016		Human coronavirus OC43 strain N09-382B, complete genome
KY674917	Human coronavirus OC43		Ogimi,C., Greninger,A.L., Waghmare,A.A., Kuypers,J.M., Shean,R.C., Xie,H., Leisenring,W.M., Stevens-Ayers,T.L., Jerome,K.R., Englund,J.A., Boeckh,M., Makhsous,N.	UW, Lab Medicine	USA	2017-03-29T00:00:00Z		Betacoronavirus 1	Betacoronavirus	Coronaviridae	ssRNA(+)	30536	GenBank	complete			1	USA	USA		Homo sapiens		2016		Human coronavirus OC43 strain N07-1609B, complete genome
KY674918	Human coronavirus OC43		Ogimi,C., Greninger,A.L., Waghmare,A.A., Kuypers,J.M., Shean,R.C., Xie,H., Leisenring,W.M., Stevens-Ayers,T.L., Jerome,K.R., Englund,J.A., Boeckh,M., Makhsous,N.	UW, Lab Medicine	USA	2017-03-29T00:00:00Z		Betacoronavirus 1	Betacoronavirus	Coronaviridae	ssRNA(+)	30550	GenBank	complete			1	USA	USA		Homo sapiens		2016		Human coronavirus OC43 strain N07-1647B, complete genome
KY674920	Human coronavirus OC43		Ogimi,C., Greninger,A.L., Waghmare,A.A., Kuypers,J.M., Shean,R.C., Xie,H., Leisenring,W.M., Stevens-Ayers,T.L., Jerome,K.R., Englund,J.A., Boeckh,M., Makhsous,N.	UW, Lab Medicine	USA	2017-03-29T00:00:00Z		Betacoronavirus 1	Betacoronavirus	Coronaviridae	ssRNA(+)	30581	GenBank	complete			1	USA	USA		Homo sapiens		2016		Human coronavirus OC43 strain N09-595B, complete genome
KY684759	Human coronavirus OC43	SRR5872010	Greninger,A.L., Makhsous,N., Kuypers,J., Shean,R.C., Jerome,K.R., Kuypers,J.M.			2017-03-26T00:00:00Z		Betacoronavirus 1	Betacoronavirus	Coronaviridae	ssRNA(+)	30656	GenBank	complete				USA	USA		Homo sapiens		2016	SAMN07309902	Human coronavirus OC43 strain HCoV_OC43/Seattle/USA/SC2269/2016, complete genome
KY967356	Human coronavirus OC43	SRR5872114	Greninger,A.L., Makhsous,N., Kuypers,J.M., Shean,R.C., Jerome,K.R.			2017-04-29T00:00:00Z		Betacoronavirus 1	Betacoronavirus	Coronaviridae	ssRNA(+)	30648	GenBank	complete				USA	USA		Homo sapiens		2015	SAMN07309740	Human coronavirus OC43 strain HCoV_OC43/Seattle/USA/SC2924/2015, complete genome
KY967358	Human coronavirus OC43	SRR5871866	Greninger,A.L., Makhsous,N., Kuypers,J.M., Shean,R.C., Jerome,K.R.			2017-04-29T00:00:00Z		Betacoronavirus 1	Betacoronavirus	Coronaviridae	ssRNA(+)	30670	GenBank	complete				USA	USA		Homo sapiens		2015	SAMN07309738	Human coronavirus OC43 strain HCoV_OC43/Seattle/USA/SC2770/2015, complete genome
KY967359	Human coronavirus OC43	SRR5871865	Greninger,A.L., Makhsous,N., Kuypers,J.M., Shean,R.C., Jerome,K.R.			2017-04-29T00:00:00Z		Betacoronavirus 1	Betacoronavirus	Coronaviridae	ssRNA(+)	30670	GenBank	complete				USA	USA		Homo sapiens		2015	SAMN07309737	Human coronavirus OC43 strain HCoV_OC43/Seattle/USA/SC2730/2015, complete genome
KY967360	Human coronavirus OC43	SRR5871873	Greninger,A.L., Makhsous,N., Kuypers,J.M., Shean,R.C., Jerome,K.R.			2017-04-29T00:00:00Z		Betacoronavirus 1	Betacoronavirus	Coronaviridae	ssRNA(+)	30674	GenBank	complete				USA	USA		Homo sapiens		2015	SAMN07309736	Human coronavirus OC43 strain HCoV_OC43/Seattle/USA/SC2476/2015, complete genome
KY967361	Human coronavirus OC43	SRR5871872	Greninger,A.L., Makhsous,N., Kuypers,J.M., Shean,R.C., Jerome,K.R.			2017-04-29T00:00:00Z		Betacoronavirus 1	Betacoronavirus	Coronaviridae	ssRNA(+)	30661	GenBank	complete				USA	USA		Homo sapiens		2015	SAMN07309735	Human coronavirus OC43 strain HCoV_OC43/Seattle/USA/SC2345/2015, complete genome
KY983583	Human coronavirus OC43	SRR5872044	Greninger,A.L., Makhsous,N., Kuypers,J., Shean,R.C., Jerome,K.R., Kuypers,J.M.			2017-06-04T00:00:00Z		Betacoronavirus 1	Betacoronavirus	Coronaviridae	ssRNA(+)	30668	GenBank	complete				USA	USA		Homo sapiens		2015	SAMN07309635	Human coronavirus OC43 strain HCoV_OC43/Seattle/USA/SC2481/2015, complete genome
KY983585	Human coronavirus OC43	SRR5872051	Greninger,A.L., Makhsous,N., Kuypers,J., Shean,R.C., Jerome,K.R., Kuypers,J.M.			2017-06-04T00:00:00Z		Betacoronavirus 1	Betacoronavirus	Coronaviridae	ssRNA(+)	30659	GenBank	complete				USA	USA		Homo sapiens		2015	SAMN07309633	Human coronavirus OC43 strain HCoV_OC43/Seattle/USA/SC2854/2015, complete genome
KY983588	Human coronavirus OC43	SRR5872052	Greninger,A.L., Makhsous,N., Kuypers,J., Shean,R.C., Jerome,K.R., Kuypers,J.M.			2017-06-04T00:00:00Z		Betacoronavirus 1	Betacoronavirus	Coronaviridae	ssRNA(+)	30562	GenBank	complete				USA	USA		Homo sapiens		2015	SAMN07309630	Human coronavirus OC43 strain HCoV_OC43/Seattle/USA/SC3118/2015, complete genome
LC315646	Human coronavirus OC43		Shirato,K., Kawase,M., Matsuyama,S.	Virology III; 4-7-1- Gakuen, Musashimurayama, Tokyo 208-0011	Japan	2017-08-09T00:00:00Z	Tokyo/SGH-36/2014	Betacoronavirus 1	Betacoronavirus	Coronaviridae	ssRNA(+)	30736	GenBank	complete			1	Japan: Tokyo	Japan		Homo sapiens		2014		Human coronavirus OC43 Tokyo/SGH-36/2014 RNA, complete genome
LC315647	Human coronavirus OC43		Shirato,K., Kawase,M., Matsuyama,S.	Virology III; 4-7-1- Gakuen, Musashimurayama, Tokyo 208-0011	Japan	2017-08-09T00:00:00Z	Tokyo/SGH-61/2014	Betacoronavirus 1	Betacoronavirus	Coronaviridae	ssRNA(+)	30755	GenBank	complete			1	Japan: Tokyo	Japan		Homo sapiens		2014		Human coronavirus OC43 Tokyo/SGH-61/2014 RNA, complete genome
LC315648	Human coronavirus OC43		Shirato,K., Kawase,M., Matsuyama,S.	Virology III; 4-7-1- Gakuen, Musashimurayama, Tokyo 208-0011	Japan	2017-08-09T00:00:00Z	Tokyo/SGH-06/2015	Betacoronavirus 1	Betacoronavirus	Coronaviridae	ssRNA(+)	30714	GenBank	complete			1	Japan: Tokyo	Japan		Homo sapiens		2015		Human coronavirus OC43 Tokyo/SGH-06/2015 RNA, complete genome
LC315649	Human coronavirus OC43		Shirato,K., Kawase,M., Matsuyama,S.	Virology III; 4-7-1- Gakuen, Musashimurayama, Tokyo 208-0011	Japan	2017-08-09T00:00:00Z	Tokyo/SGH-65/2016	Betacoronavirus 1	Betacoronavirus	Coronaviridae	ssRNA(+)	30737	GenBank	complete			1	Japan: Tokyo	Japan		Homo sapiens		2016		Human coronavirus OC43 Tokyo/SGH-65/2016 RNA, complete genome
LC654450	Human coronavirus OC43		Shirato,K., Kakizaki,M., Tomita,Y., Kawase,M., Takeda,M., Kume,Y., Suwa,R., Ono,T., Chishiki,M., Norito,S., Sato,M., Sakuma,H., Suzuki,S., Hosoya,M., Hashimoto,K.	Department of Virology III; 4-7-1 Gakuen, Musashimurayama, Tokyo 2080011	Japan	2021-10-21T00:00:00Z	Fukushima_O120_2017	Betacoronavirus 1	Betacoronavirus	Coronaviridae	ssRNA(+)	30724	GenBank	complete			1	Japan: Fukushima	Japan		Homo sapiens		2017		Human coronavirus OC43 Fukushima_O120_2017 RNA, complete genome
LC654451	Human coronavirus OC43		Shirato,K., Kakizaki,M., Tomita,Y., Kawase,M., Takeda,M., Kume,Y., Suwa,R., Ono,T., Chishiki,M., Norito,S., Sato,M., Sakuma,H., Suzuki,S., Hosoya,M., Hashimoto,K.	Department of Virology III; 4-7-1 Gakuen, Musashimurayama, Tokyo 2080011	Japan	2021-10-21T00:00:00Z	Fukushima_H509_2019	Betacoronavirus 1	Betacoronavirus	Coronaviridae	ssRNA(+)	30743	GenBank	complete			1	Japan: Fukushima	Japan		Homo sapiens		2019		Human coronavirus OC43 Fukushima_H509_2019 RNA, complete genome
LC654452	Human coronavirus OC43		Shirato,K., Kakizaki,M., Tomita,Y., Kawase,M., Takeda,M., Kume,Y., Suwa,R., Ono,T., Chishiki,M., Norito,S., Sato,M., Sakuma,H., Suzuki,S., Hosoya,M., Hashimoto,K.	Department of Virology III; 4-7-1 Gakuen, Musashimurayama, Tokyo 2080011	Japan	2021-10-21T00:00:00Z	Fukushima_H478_2018	Betacoronavirus 1	Betacoronavirus	Coronaviridae	ssRNA(+)	30743	GenBank	complete			1	Japan: Fukushima	Japan		Homo sapiens		2018		Human coronavirus OC43 Fukushima_H478_2018 RNA, complete genome
LC654453	Human coronavirus OC43		Shirato,K., Kakizaki,M., Tomita,Y., Kawase,M., Takeda,M., Kume,Y., Suwa,R., Ono,T., Chishiki,M., Norito,S., Sato,M., Sakuma,H., Suzuki,S., Hosoya,M., Hashimoto,K.	Department of Virology III; 4-7-1 Gakuen, Musashimurayama, Tokyo 2080011	Japan	2021-10-21T00:00:00Z	Fukushima_H189_2018	Betacoronavirus 1	Betacoronavirus	Coronaviridae	ssRNA(+)	30713	GenBank	complete			1	Japan: Fukushima	Japan		Homo sapiens		2018		Human coronavirus OC43 Fukushima_H189_2018 RNA, complete genome
LC654454	Human coronavirus OC43		Shirato,K., Kakizaki,M., Tomita,Y., Kawase,M., Takeda,M., Okura,T., Sugimoto,S., Matsuyama,S., Tanaka,T., Kume,Y., Chishiki,M., Ono,T., Moriishi,K., Sonoyama,M., Hosoya,M., Hashimoto,K., Maenaka,K., Suwa,R., Norito,S., Sato,M., Sakuma,H., Suzuki,S.	Department of Virology III; 4-7-1 Gakuen, Musashimurayama, Tokyo 2080011	Japan	2021-10-21T00:00:00Z	Fukushima_H148_2018	Betacoronavirus 1	Betacoronavirus	Coronaviridae	ssRNA(+)	30740	GenBank	complete			2	Japan: Fukushima	Japan		Homo sapiens		2018		Human coronavirus OC43 Fukushima_H148_2018 RNA, complete genome
LC654456	Human coronavirus OC43		Shirato,K., Tomita,Y., Katoh,H., Yamada,S., Fukushi,S., Matsuyama,S., Takeda,M.	Department of Virology III; 4-7-1 Gakuen, Musashimurayama, Tokyo 2080011	Japan	2021-10-21T00:00:00Z	Tokyo_SGH-71_2016	Betacoronavirus 1	Betacoronavirus	Coronaviridae	ssRNA(+)	30737	GenBank	complete			1	Japan: Tokyo	Japan		Homo sapiens		2016		Human coronavirus OC43 Tokyo_SGH-71_2016 RNA, complete genome
LC687398	Human coronavirus OC43		Shirato,K., Kume,Y., Suwa,R., Kawase,M., Ono,T., Chishiki,M., Norito,S., Sato,M., Sakuma,H., Suzuki,S., Hosoya,M., Takeda,M., Hashimoto,K.	Viroloty III; 4-7-1 Gakuen, Musashimurayama, Tokyo 208-0011	Japan	2022-03-03T00:00:00Z	Fukushima_H763_2019	Betacoronavirus 1	Betacoronavirus	Coronaviridae	ssRNA(+)	30673	GenBank	complete				Japan: Fukushima	Japan		Homo sapiens	oronasopharynx	2019		Human coronavirus OC43 Fukushima_H763_2019 RNA, complete genome
LC687399	Human coronavirus OC43		Shirato,K., Kume,Y., Suwa,R., Kawase,M., Ono,T., Chishiki,M., Norito,S., Sato,M., Sakuma,H., Suzuki,S., Hosoya,M., Takeda,M., Hashimoto,K.	Viroloty III; 4-7-1 Gakuen, Musashimurayama, Tokyo 208-0011	Japan	2022-03-03T00:00:00Z	Fukushima_H773_2019	Betacoronavirus 1	Betacoronavirus	Coronaviridae	ssRNA(+)	30677	GenBank	complete				Japan: Fukushima	Japan		Homo sapiens	oronasopharynx	2019		Human coronavirus OC43 Fukushima_H773_2019 RNA, complete genome
LC687400	Human coronavirus OC43		Shirato,K., Kume,Y., Suwa,R., Kawase,M., Ono,T., Chishiki,M., Norito,S., Sato,M., Sakuma,H., Suzuki,S., Hosoya,M., Takeda,M., Hashimoto,K.	Viroloty III; 4-7-1 Gakuen, Musashimurayama, Tokyo 208-0011	Japan	2022-03-03T00:00:00Z	Fukushima_O502_2019	Betacoronavirus 1	Betacoronavirus	Coronaviridae	ssRNA(+)	30693	GenBank	complete				Japan: Fukushima	Japan		Homo sapiens	oronasopharynx	2019		Human coronavirus OC43 Fukushima_O502_2019 RNA, complete genome
LC720427	Human coronavirus OC43		Shirato,K., Kume,Y., Suwa,R., Kawase,M., Ono,T., Chishiki,M., Okabe,H., Norito,S., Sato,M., Sakuma,H., Suzuki,S., Hosoya,M., Takeda,M., Hashimoto,K.	Virology III; 4-7-1 Gakuen, Musashimurayama, Tokyo 208-0011	Japan	2022-07-30T00:00:00Z	HCoVOC43_Fukushima_OR7_2020	Betacoronavirus 1	Betacoronavirus	Coronaviridae	ssRNA(+)	30714	GenBank	complete				Japan: Fukushima	Japan		Homo sapiens		2020		Human coronavirus OC43 HCoVOC43_Fukushima_OR7_2020 RNA, nearly complete genome
LC720429	Human coronavirus OC43		Shirato,K., Kume,Y., Suwa,R., Kawase,M., Ono,T., Chishiki,M., Okabe,H., Norito,S., Sato,M., Sakuma,H., Suzuki,S., Hosoya,M., Takeda,M., Hashimoto,K.	Virology III; 4-7-1 Gakuen, Musashimurayama, Tokyo 208-0011	Japan	2022-07-30T00:00:00Z	HCoVOC43_Fukushima_O989_2019	Betacoronavirus 1	Betacoronavirus	Coronaviridae	ssRNA(+)	30705	GenBank	complete				Japan: Fukushima	Japan		Homo sapiens		2019		Human coronavirus OC43 HCoVOC43_Fukushima_O989_2019 RNA, nearly complete genome
MF314143	Human coronavirus OC43		Dinwiddie,D.L., Kennedy,J.L., Schwalm,K.C., Stoner,A.N., Abramo,T.J.	University of New Mexico, Pediatrics	USA	2018-03-31T00:00:00Z	HCoV-OC43/USA/ACRI_0052/2016	Betacoronavirus 1	Betacoronavirus	Coronaviridae	ssRNA(+)	30737	GenBank	complete				USA: Little Rock, Arkansas	USA	AR	Homo sapiens	oronasopharynx	2016-03-07		Human coronavirus OC43 isolate HCoV-OC43/USA/ACRI_0052/2016, complete genome
MF374983	Human coronavirus OC43		Dinwiddie,D.L., Schwalm,K.C., Denson,J.L., Dehority,W.N.	University of New Mexico, Pediatrics	USA	2017-10-28T00:00:00Z	HCoV-OC43/USA/TCNP_0070/2016	Betacoronavirus 1	Betacoronavirus	Coronaviridae	ssRNA(+)	30721	GenBank	complete				USA: Albuquerque, New Mexico	USA	NM	Homo sapiens	oronasopharynx	2016-02-01		Human coronavirus OC43 isolate HCoV-OC43/USA/TCNP_0070/2016, complete genome
MF374984	Human coronavirus OC43		Dinwiddie,D.L., Schwalm,K.C., Denson,J.L., Dehority,W.N.	University of New Mexico, Pediatrics	USA	2017-10-28T00:00:00Z	HCoV-OC43/USA/TCNP_00204/2017	Betacoronavirus 1	Betacoronavirus	Coronaviridae	ssRNA(+)	30713	GenBank	complete				USA: Albuquerque, New Mexico	USA	NM	Homo sapiens	oronasopharynx	2017-01-03		Human coronavirus OC43 isolate HCoV-OC43/USA/TCNP_00204/2017, complete genome
MF374985	Human coronavirus OC43		Dinwiddie,D.L., Schwalm,K.C., Denson,J.L., Dehority,W.N.	University of New Mexico, Pediatrics	USA	2017-10-28T00:00:00Z	HCoV-OC43/USA/TCNP_00212/2017	Betacoronavirus 1	Betacoronavirus	Coronaviridae	ssRNA(+)	30705	GenBank	complete				USA: Albuquerque, New Mexico	USA	NM	Homo sapiens	oronasopharynx	2017-01-17		Human coronavirus OC43 isolate HCoV-OC43/USA/TCNP_00212/2017, complete genome
MG197709	Human coronavirus OC43		Zhu,Y., Chen,L., Xie,Z.	Beijing Pediatric Research Institute, Beijing Children's Hospital, Capital Medical University, Laboratory of Virology	P.R. China	2018-09-16T00:00:00Z		Betacoronavirus 1	Betacoronavirus	Coronaviridae	ssRNA(+)	30550	GenBank	complete				China	China			oronasopharynx	2015-04-22		Human coronavirus OC43 strain BJ-112, complete genome
MG197710	Human coronavirus OC43		Zhu,Y., Chen,L., Xie,Z.	Beijing Pediatric Research Institute, Beijing Children's Hospital, Capital Medical University, Laboratory of Virology	P.R. China	2018-09-16T00:00:00Z		Betacoronavirus 1	Betacoronavirus	Coronaviridae	ssRNA(+)	30544	GenBank	complete				China	China			oronasopharynx	2015-05-06		Human coronavirus OC43 strain BJ-124, complete genome
MG197711	Human coronavirus OC43		Zhu,Y., Chen,L., Xie,Z.	Beijing Pediatric Research Institute, Beijing Children's Hospital, Capital Medical University, Laboratory of Virology	P.R. China	2018-09-16T00:00:00Z		Betacoronavirus 1	Betacoronavirus	Coronaviridae	ssRNA(+)	30544	GenBank	complete				China	China			oronasopharynx	2015-06-09		Human coronavirus OC43 strain BJ-164, complete genome
MG197712	Human coronavirus OC43		Zhu,Y., Chen,L., Xie,Z.	Beijing Pediatric Research Institute, Beijing Children's Hospital, Capital Medical University, Laboratory of Virology	P.R. China	2018-09-16T00:00:00Z		Betacoronavirus 1	Betacoronavirus	Coronaviridae	ssRNA(+)	30497	GenBank	complete				China	China			oronasopharynx	2015-06-09		Human coronavirus OC43 strain BJ-165, complete genome
MG197713	Human coronavirus OC43		Zhu,Y., Chen,L., Xie,Z.	Beijing Pediatric Research Institute, Beijing Children's Hospital, Capital Medical University, Laboratory of Virology	P.R. China	2018-09-16T00:00:00Z		Betacoronavirus 1	Betacoronavirus	Coronaviridae	ssRNA(+)	30495	GenBank	complete				China	China			oronasopharynx	2015-08-14		Human coronavirus OC43 strain BJ-221, complete genome
MG197714	Human coronavirus OC43		Zhu,Y., Chen,L., Xie,Z.	Beijing Pediatric Research Institute, Beijing Children's Hospital, Capital Medical University, Laboratory of Virology	P.R. China	2018-09-16T00:00:00Z		Betacoronavirus 1	Betacoronavirus	Coronaviridae	ssRNA(+)	30551	GenBank	complete				China	China			oronasopharynx	2015-07-13		Human coronavirus OC43 strain CC-23, complete genome
MG197715	Human coronavirus OC43		Zhu,Y., Chen,L., Xie,Z.	Beijing Pediatric Research Institute, Beijing Children's Hospital, Capital Medical University, Laboratory of Virology	P.R. China	2018-09-16T00:00:00Z		Betacoronavirus 1	Betacoronavirus	Coronaviridae	ssRNA(+)	30530	GenBank	complete				China	China			oronasopharynx	2015-05-21		Human coronavirus OC43 strain GZYF-26, complete genome
MG197716	Human coronavirus OC43		Zhu,Y., Chen,L., Xie,Z.	Beijing Pediatric Research Institute, Beijing Children's Hospital, Capital Medical University, Laboratory of Virology	P.R. China	2018-09-16T00:00:00Z		Betacoronavirus 1	Betacoronavirus	Coronaviridae	ssRNA(+)	30515	GenBank	complete				China	China			oronasopharynx	2015-06-06		Human coronavirus OC43 strain WZ-303, complete genome
MG197717	Human coronavirus OC43		Zhu,Y., Chen,L., Xie,Z.	Beijing Pediatric Research Institute, Beijing Children's Hospital, Capital Medical University, Laboratory of Virology	P.R. China	2018-09-16T00:00:00Z		Betacoronavirus 1	Betacoronavirus	Coronaviridae	ssRNA(+)	30524	GenBank	complete				China	China			oronasopharynx	2015-07-06		Human coronavirus OC43 strain WZ-522, complete genome
MG197718	Human coronavirus OC43		Zhu,Y., Chen,L., Xie,Z.	Beijing Pediatric Research Institute, Beijing Children's Hospital, Capital Medical University, Laboratory of Virology	P.R. China	2018-09-16T00:00:00Z		Betacoronavirus 1	Betacoronavirus	Coronaviridae	ssRNA(+)	30538	GenBank	complete				China	China			oronasopharynx	2015-03-12		Human coronavirus OC43 strain YC-55, complete genome
MG197719	Human coronavirus OC43		Zhu,Y., Chen,L., Xie,Z.	Beijing Pediatric Research Institute, Beijing Children's Hospital, Capital Medical University, Laboratory of Virology	P.R. China	2018-09-16T00:00:00Z		Betacoronavirus 1	Betacoronavirus	Coronaviridae	ssRNA(+)	30499	GenBank	complete				China	China			oronasopharynx	2015-06-04		Human coronavirus OC43 strain YC-67, complete genome
MG197720	Human coronavirus OC43		Zhu,Y., Chen,L., Xie,Z.	Beijing Pediatric Research Institute, Beijing Children's Hospital, Capital Medical University, Laboratory of Virology	P.R. China	2018-09-16T00:00:00Z		Betacoronavirus 1	Betacoronavirus	Coronaviridae	ssRNA(+)	30567	GenBank	complete				China	China			oronasopharynx	2015-06-05		Human coronavirus OC43 strain YC-68, complete genome
MG197721	Human coronavirus OC43		Zhu,Y., Chen,L., Xie,Z.	Beijing Pediatric Research Institute, Beijing Children's Hospital, Capital Medical University, Laboratory of Virology	P.R. China	2018-09-16T00:00:00Z		Betacoronavirus 1	Betacoronavirus	Coronaviridae	ssRNA(+)	30521	GenBank	complete				China	China			oronasopharynx	2015-06-13		Human coronavirus OC43 strain YC-72, complete genome
MG197722	Human coronavirus OC43		Zhu,Y., Chen,L., Xie,Z.	Beijing Pediatric Research Institute, Beijing Children's Hospital, Capital Medical University, Laboratory of Virology	P.R. China	2018-09-16T00:00:00Z		Betacoronavirus 1	Betacoronavirus	Coronaviridae	ssRNA(+)	30515	GenBank	complete				China	China			oronasopharynx	2015-12-02		Human coronavirus OC43 strain YC-207, complete genome
MG197723	Human coronavirus OC43		Zhu,Y., Chen,L., Xie,Z.	Beijing Pediatric Research Institute, Beijing Children's Hospital, Capital Medical University, Laboratory of Virology	P.R. China	2018-09-16T00:00:00Z		Betacoronavirus 1	Betacoronavirus	Coronaviridae	ssRNA(+)	30566	GenBank	complete				China	China			oronasopharynx	2016-06-20		Human coronavirus OC43 strain HZ-459, complete genome
MG977444	Human coronavirus OC43		Patrono,L.V., Samuni,L., Corman,V.M., Nourifar,L., Roethemeier,C., Wittig,R.M., Drosten,C., Calvignac-Spencer,S., Leendertz,F.H.	Robert Koch Institut, Project Group Epidemiology of Highly Pathogenic Microorganisms	Germany	2018-07-02T00:00:00Z	TNP F1778_2	Betacoronavirus 1	Betacoronavirus	Coronaviridae	ssRNA(+)	30571	GenBank	complete			1	Cote d'Ivoire	Cote d'Ivoire		Pan troglodytes verus		2017-01-04		Human coronavirus OC43 isolate TNP F1778_2, complete genome
MG977445	Human coronavirus OC43		Patrono,L.V., Samuni,L., Corman,V.M., Nourifar,L., Roethemeier,C., Wittig,R.M., Drosten,C., Calvignac-Spencer,S., Leendertz,F.H.	Robert Koch Institut, Project Group Epidemiology of Highly Pathogenic Microorganisms	Germany	2018-07-02T00:00:00Z	TNP F1790_2	Betacoronavirus 1	Betacoronavirus	Coronaviridae	ssRNA(+)	30677	GenBank	complete			1	Cote d'Ivoire	Cote d'Ivoire		Pan troglodytes verus		2016-12-31		Human coronavirus OC43 isolate TNP F1790_2, complete genome
MG977447	Human coronavirus OC43		Patrono,L.V., Samuni,L., Corman,V.M., Nourifar,L., Roethemeier,C., Wittig,R.M., Drosten,C., Calvignac-Spencer,S., Leendertz,F.H.	Robert Koch Institut, Project Group Epidemiology of Highly Pathogenic Microorganisms	Germany	2018-07-02T00:00:00Z	TNP F1832_2	Betacoronavirus 1	Betacoronavirus	Coronaviridae	ssRNA(+)	30705	GenBank	complete			1	Cote d'Ivoire	Cote d'Ivoire		Pan troglodytes verus		2016-12-26		Human coronavirus OC43 isolate TNP F1832_2, complete genome
MG977449	Human coronavirus OC43		Patrono,L.V., Samuni,L., Corman,V.M., Nourifar,L., Roethemeier,C., Wittig,R.M., Drosten,C., Calvignac-Spencer,S., Leendertz,F.H.	Robert Koch Institut, Project Group Epidemiology of Highly Pathogenic Microorganisms	Germany	2018-07-02T00:00:00Z	TNP F1834_2	Betacoronavirus 1	Betacoronavirus	Coronaviridae	ssRNA(+)	30721	GenBank	complete			1	Cote d'Ivoire	Cote d'Ivoire		Pan troglodytes verus		2016-12-28		Human coronavirus OC43 isolate TNP F1834_2, complete genome
MG977451	Human coronavirus OC43		Patrono,L.V., Samuni,L., Corman,V.M., Nourifar,L., Roethemeier,C., Wittig,R.M., Drosten,C., Calvignac-Spencer,S., Leendertz,F.H.	Robert Koch Institut, Project Group Epidemiology of Highly Pathogenic Microorganisms	Germany	2018-07-02T00:00:00Z	TNP 12636	Betacoronavirus 1	Betacoronavirus	Coronaviridae	ssRNA(+)	30722	GenBank	complete			1	Cote d'Ivoire	Cote d'Ivoire		Homo sapiens		2016-12-10		Human coronavirus OC43 isolate TNP 12636, complete genome
MG977452	Human coronavirus OC43		Patrono,L.V., Samuni,L., Corman,V.M., Nourifar,L., Roethemeier,C., Wittig,R.M., Drosten,C., Calvignac-Spencer,S., Leendertz,F.H.	Robert Koch Institut, Project Group Epidemiology of Highly Pathogenic Microorganisms	Germany	2018-07-02T00:00:00Z	TNP 12643	Betacoronavirus 1	Betacoronavirus	Coronaviridae	ssRNA(+)	30704	GenBank	complete			1	Cote d'Ivoire	Cote d'Ivoire		Homo sapiens		2016-12-10		Human coronavirus OC43 isolate TNP 12643, complete genome
MH121121	Human coronavirus OC43		Dinwiddie,D.L., Putt,C.M., Thompson,T.M., Abramo,T.J., Stoner,A.N., Schwalm,K.C., Kincaid,J.C., Denson,J.L., Hardin,O., Kennedy,J.L.	University of New Mexico, Pediatrics	USA	2018-12-25T00:00:00Z	HCoV-OC43/USA/ACRI_0213/2016	Betacoronavirus 1	Betacoronavirus	Coronaviridae	ssRNA(+)	30722	GenBank	complete				USA: Little Rock, Arkansas	USA	AR	Homo sapiens	oronasopharynx	2016-12-19		Human coronavirus OC43 isolate HCoV-OC43/USA/ACRI_0213/2016, complete genome
MK303619	Human coronavirus OC43	SRR8265746	Beury,D., Flechon,L., Maurier,F., Caboche,S., Varre,J.-S., Touzet,H., Faure,K., Dubuisson,J., Hot,D., Guery,B., Goffard,A.	Institut Pasteur de Lille, Transcriptomics and Applied Genomics	France	2019-03-30T00:00:00Z	MDS6	Betacoronavirus 1	Betacoronavirus	Coronaviridae	ssRNA(+)	30664	GenBank	complete				France:Lille	France		Homo sapiens		2013-01-22	SAMN10485239	Human coronavirus OC43 isolate MDS6, complete genome
MK303620	Human coronavirus OC43	SRR8265751	Beury,D., Flechon,L., Maurier,F., Caboche,S., Varre,J.-S., Touzet,H., Faure,K., Dubuisson,J., Hot,D., Guery,B., Goffard,A.	Institut Pasteur de Lille, Transcriptomics and Applied Genomics	France	2019-03-30T00:00:00Z	MDS2	Betacoronavirus 1	Betacoronavirus	Coronaviridae	ssRNA(+)	30665	GenBank	complete				France:Lille	France		Homo sapiens		2014-03-11	SAMN10485236	Human coronavirus OC43 isolate MDS2, complete genome
MK303621	Human coronavirus OC43	SRR8265752	Beury,D., Flechon,L., Maurier,F., Caboche,S., Varre,J.-S., Touzet,H., Faure,K., Dubuisson,J., Hot,D., Guery,B., Goffard,A.	Institut Pasteur de Lille, Transcriptomics and Applied Genomics	France	2019-03-30T00:00:00Z	MDS4	Betacoronavirus 1	Betacoronavirus	Coronaviridae	ssRNA(+)	30664	GenBank	complete				France:Lille	France		Homo sapiens		2013-02-15	SAMN10485237	Human coronavirus OC43 isolate MDS4, complete genome
MK303622	Human coronavirus OC43	SRR8265747	Beury,D., Flechon,L., Maurier,F., Caboche,S., Varre,J.-S., Touzet,H., Faure,K., Dubuisson,J., Hot,D., Guery,B., Goffard,A.	Institut Pasteur de Lille, Transcriptomics and Applied Genomics	France	2019-03-30T00:00:00Z	MDS11	Betacoronavirus 1	Betacoronavirus	Coronaviridae	ssRNA(+)	30665	GenBank	complete				France:Lille	France		Homo sapiens		2014-01-30	SAMN10485240	Human coronavirus OC43 isolate MDS11, complete genome
MK303623	Human coronavirus OC43	SRR8265748	Beury,D., Flechon,L., Maurier,F., Caboche,S., Varre,J.-S., Touzet,H., Faure,K., Dubuisson,J., Hot,D., Guery,B., Goffard,A.	Institut Pasteur de Lille, Transcriptomics and Applied Genomics	France	2019-03-30T00:00:00Z	MDS12	Betacoronavirus 1	Betacoronavirus	Coronaviridae	ssRNA(+)	30419	GenBank	complete				France:Lille	France		Homo sapiens		2014-02-20	SAMN10485241	Human coronavirus OC43 isolate MDS12, complete genome
MK303624	Human coronavirus OC43	SRR8265749	Beury,D., Flechon,L., Maurier,F., Caboche,S., Varre,J.-S., Touzet,H., Faure,K., Dubuisson,J., Hot,D., Guery,B., Goffard,A.	Institut Pasteur de Lille, Transcriptomics and Applied Genomics	France	2019-03-30T00:00:00Z	MDS14	Betacoronavirus 1	Betacoronavirus	Coronaviridae	ssRNA(+)	30664	GenBank	complete				France:Lille	France		Homo sapiens		2013-01-08	SAMN10485242	Human coronavirus OC43 isolate MDS14, complete genome
MK303625	Human coronavirus OC43	SRR8265755	Beury,D., Flechon,L., Maurier,F., Caboche,S., Varre,J.-S., Touzet,H., Faure,K., Dubuisson,J., Hot,D., Guery,B., Goffard,A.	Institut Pasteur de Lille, Transcriptomics and Applied Genomics	France	2019-03-30T00:00:00Z	MDS16	Betacoronavirus 1	Betacoronavirus	Coronaviridae	ssRNA(+)	30668	GenBank	complete				France:Lille	France		Homo sapiens		2015-01-16	SAMN10485244	Human coronavirus OC43 isolate MDS16, complete genome
MN026164	Human coronavirus OC43		Kamau,E., Luka,M.M., de Laurent,Z.R., Adema,I., Agoti,C.N., Nokes,J.D.	KEMRI-Wellcome Trust, Epidemiology and Demography	Kenya	2019-07-07T00:00:00Z	OC43_KLF_01_2018	Betacoronavirus 1	Betacoronavirus	Coronaviridae	ssRNA(+)	30777	GenBank	complete				Kenya	Kenya		Homo sapiens	oronasopharynx	2018-01-18		Human coronavirus OC43 isolate OC43_KLF_01_2018, complete genome
MN306036	Human coronavirus OC43		Lin,M.J., Tait,A., Greninger,A.L.	UW Virology, Laboratory Medicine	USA	2019-08-25T00:00:00Z		Betacoronavirus 1	Betacoronavirus	Coronaviridae	ssRNA(+)	30681	GenBank	complete				USA	USA		Homo sapiens		2019		Human coronavirus OC43 strain HCoV_OC43/Seattle/USA/SC0682/2019, complete genome
MN306041	Human coronavirus OC43	SRR19134702	Lin,M.J., Tait,A., Greninger,A.L.			2019-08-25T00:00:00Z		Betacoronavirus 1	Betacoronavirus	Coronaviridae	ssRNA(+)	30717	GenBank	complete				USA	USA		Homo sapiens		2019	SAMN28125211	Human coronavirus OC43 strain HCoV_OC43/Seattle/USA/SC0810/2019, complete genome
MN306042	Human coronavirus OC43	SRR19134701	Lin,M.J., Tait,A., Greninger,A.L.			2019-08-25T00:00:00Z		Betacoronavirus 1	Betacoronavirus	Coronaviridae	ssRNA(+)	30723	GenBank	complete				USA	USA		Homo sapiens		2019	SAMN28125212	Human coronavirus OC43 strain HCoV_OC43/Seattle/USA/SC0839/2019, complete genome
MN306043	Human coronavirus OC43	SRR19134723	Lin,M.J., Tait,A., Greninger,A.L.			2019-08-25T00:00:00Z		Betacoronavirus 1	Betacoronavirus	Coronaviridae	ssRNA(+)	30716	GenBank	complete				USA	USA		Homo sapiens		2019	SAMN28125213	Human coronavirus OC43 strain HCoV_OC43/Seattle/USA/SC0841/2019, complete genome
MN306053	Human coronavirus OC43		Lin,M.J., Tait,A., Greninger,A.L.	UW Virology, Laboratory Medicine	USA	2019-08-25T00:00:00Z		Betacoronavirus 1	Betacoronavirus	Coronaviridae	ssRNA(+)	30818	GenBank	complete				USA	USA		Homo sapiens		2019		Human coronavirus OC43 strain HCoV_OC43/Seattle/USA/SC9430/2018, complete genome
MN310476	Human coronavirus OC43		Lin,M.J., Tait,A., Greninger,A.L.	UW Virology, Laboratory Medicine	USA	2019-08-25T00:00:00Z		Betacoronavirus 1	Betacoronavirus	Coronaviridae	ssRNA(+)	30562	GenBank	complete				USA	USA		Homo sapiens		2019		Human coronavirus OC43 strain HCoV_OC43/Seattle/USA/SC9428/2018, complete genome
MN310478	Human coronavirus OC43		Lin,M.J., Tait,A., Greninger,A.L.	UW Virology, Laboratory Medicine	USA	2019-08-25T00:00:00Z		Betacoronavirus 1	Betacoronavirus	Coronaviridae	ssRNA(+)	30681	GenBank	complete				USA	USA		Homo sapiens		2019		Human coronavirus OC43 strain HCoV_OC43/Seattle/USA/SC0776/2019, complete genome
MW202339	Human coronavirus OC43	SRR12893435	Rajagopala,S., Bakhoum,N., Pakala,S., Shilts,M., Rosas-Salazar,C., Mai,A., Boone,H., McHenry,R., Yooseph,S., Halasa,N., Das,S., Rajagopala,S.V., Bakhoum,N.G., Pakala,S.B., Shilts,M.H., Das,S.R.	Vanderbilt University Medical Center, Department of Medicine	USA	2021-10-30T00:00:00Z	OC43_S219	Betacoronavirus 1	Betacoronavirus	Coronaviridae	ssRNA(+)	28861	GenBank	complete				USA	USA		Homo sapiens		2018	SAMN16547778	MAG: Human coronavirus OC43 isolate OC43_S219, complete genome
MW411432	Human coronavirus OC43		Hu,P., Yuan,M., Ruan,J., Yu,M., Duan,Y.			2022-05-22T00:00:00Z	Shenzhen/Nanshan/20200604/LKH	Betacoronavirus 1	Betacoronavirus	Coronaviridae	ssRNA(+)	30726	GenBank	complete				China	China		Homo sapiens		2020-06-04		UNVERIFIED: Human coronavirus OC43 isolate Shenzhen/Nanshan/20200604/LKH, complete genome
MW411433	Human coronavirus OC43		Hu,P., Yuan,M., Ruan,J., Yu,M., Duan,Y.			2022-05-22T00:00:00Z	Shenzhen/Nanshan/20200604/HJD	Betacoronavirus 1	Betacoronavirus	Coronaviridae	ssRNA(+)	30722	GenBank	complete				China	China		Homo sapiens		2020-06-04		UNVERIFIED: Human coronavirus OC43 isolate Shenzhen/Nanshan/20200604/HJD, complete genome
MW532108	Human coronavirus OC43		Wang,Y., Zhang,Z., Zhang,L., Zhang,S., Zhao,J.	State Key Laboratory of Respiratory Disease, Guangzhou Institute of Respiratory Health, The First Affiliated Hospital of Guangzhou Medical University	China	2021-02-15T00:00:00Z		Betacoronavirus 1	Betacoronavirus	Coronaviridae	ssRNA(+)	30668	GenBank	complete				China	China		Homo sapiens	oronasopharynx	2017-12-12		Human coronavirus OC43 strain OC43/China/07/2017, complete genome
MW532109	Human coronavirus OC43		Wang,Y., Zhang,Z., Zhang,L., Zhang,S., Zhao,J.	State Key Laboratory of Respiratory Disease, Guangzhou Institute of Respiratory Health, The First Affiliated Hospital of Guangzhou Medical University	China	2021-02-15T00:00:00Z		Betacoronavirus 1	Betacoronavirus	Coronaviridae	ssRNA(+)	30662	GenBank	complete				China	China		Homo sapiens	oronasopharynx	2018-01-06		Human coronavirus OC43 strain OC43/China/12/2018, complete genome
MW532110	Human coronavirus OC43		Wang,Y., Zhang,Z., Zhang,L., Zhang,S., Zhao,J.	State Key Laboratory of Respiratory Disease, Guangzhou Institute of Respiratory Health, The First Affiliated Hospital of Guangzhou Medical University	China	2021-02-15T00:00:00Z		Betacoronavirus 1	Betacoronavirus	Coronaviridae	ssRNA(+)	30677	GenBank	complete				China	China		Homo sapiens	oronasopharynx	2009-06-09		Human coronavirus OC43 strain OC43/China/02/2009, complete genome
MW532111	Human coronavirus OC43		Wang,Y., Zhang,Z., Zhang,L., Zhang,S., Zhao,J.	State Key Laboratory of Respiratory Disease, Guangzhou Institute of Respiratory Health, The First Affiliated Hospital of Guangzhou Medical University	China	2021-02-15T00:00:00Z		Betacoronavirus 1	Betacoronavirus	Coronaviridae	ssRNA(+)	30677	GenBank	complete				China	China		Homo sapiens	oronasopharynx	2009-03-12		Human coronavirus OC43 strain OC43/China/01/2009, complete genome
MW532112	Human coronavirus OC43		Wang,Y., Zhang,Z., Zhang,L., Zhang,S., Zhao,J.	State Key Laboratory of Respiratory Disease, Guangzhou Institute of Respiratory Health, The First Affiliated Hospital of Guangzhou Medical University	China	2021-02-15T00:00:00Z		Betacoronavirus 1	Betacoronavirus	Coronaviridae	ssRNA(+)	30677	GenBank	complete				China	China		Homo sapiens	oronasopharynx	2010-01-05		Human coronavirus OC43 strain OC43/China/03/2010, complete genome
MW532113	Human coronavirus OC43		Wang,Y., Zhang,Z., Zhang,L., Zhang,S., Zhao,J.	State Key Laboratory of Respiratory Disease, Guangzhou Institute of Respiratory Health, The First Affiliated Hospital of Guangzhou Medical University	China	2021-02-15T00:00:00Z		Betacoronavirus 1	Betacoronavirus	Coronaviridae	ssRNA(+)	30695	GenBank	complete				China	China		Homo sapiens	oronasopharynx	2017-08-02		Human coronavirus OC43 strain OC43/China/04/2017, complete genome
MW532114	Human coronavirus OC43		Wang,Y., Zhang,Z., Zhang,L., Zhang,S., Zhao,J.	State Key Laboratory of Respiratory Disease, Guangzhou Institute of Respiratory Health, The First Affiliated Hospital of Guangzhou Medical University	China	2021-02-15T00:00:00Z		Betacoronavirus 1	Betacoronavirus	Coronaviridae	ssRNA(+)	30695	GenBank	complete				China	China		Homo sapiens	oronasopharynx	2017-08-12		Human coronavirus OC43 strain OC43/China/08/2017, complete genome
MW532115	Human coronavirus OC43		Wang,Y., Zhang,Z., Zhang,L., Zhang,S., Zhao,J.	State Key Laboratory of Respiratory Disease, Guangzhou Institute of Respiratory Health, The First Affiliated Hospital of Guangzhou Medical University	China	2021-02-15T00:00:00Z		Betacoronavirus 1	Betacoronavirus	Coronaviridae	ssRNA(+)	30695	GenBank	complete				China	China		Homo sapiens	oronasopharynx	2017-08-06		Human coronavirus OC43 strain OC43/China/05/2017, complete genome
MW532116	Human coronavirus OC43		Wang,Y., Zhang,Z., Zhang,L., Zhang,S., Zhao,J.	State Key Laboratory of Respiratory Disease, Guangzhou Institute of Respiratory Health, The First Affiliated Hospital of Guangzhou Medical University	China	2021-02-15T00:00:00Z		Betacoronavirus 1	Betacoronavirus	Coronaviridae	ssRNA(+)	30678	GenBank	complete				China	China		Homo sapiens	oronasopharynx	2017-12-01		Human coronavirus OC43 strain OC43/China/06/2017, complete genome
MW532117	Human coronavirus OC43		Wang,Y., Zhang,Z., Zhang,L., Zhang,S., Zhao,J.	State Key Laboratory of Respiratory Disease, Guangzhou Institute of Respiratory Health, The First Affiliated Hospital of Guangzhou Medical University	China	2021-02-15T00:00:00Z		Betacoronavirus 1	Betacoronavirus	Coronaviridae	ssRNA(+)	30695	GenBank	complete				China	China		Homo sapiens	oronasopharynx	2017-06-05		Human coronavirus OC43 strain OC43/China/11/2017, complete genome
MW532118	Human coronavirus OC43		Wang,Y., Zhang,Z., Zhang,L., Zhang,S., Zhao,J.	State Key Laboratory of Respiratory Disease, Guangzhou Institute of Respiratory Health, The First Affiliated Hospital of Guangzhou Medical University	China	2021-02-15T00:00:00Z		Betacoronavirus 1	Betacoronavirus	Coronaviridae	ssRNA(+)	30689	GenBank	complete				China	China		Homo sapiens	oronasopharynx	2017-04-08		Human coronavirus OC43 strain OC43/China/09/2017, complete genome
MW532119	Human coronavirus OC43		Wang,Y., Zhang,Z., Zhang,L., Zhang,S., Zhao,J.	State Key Laboratory of Respiratory Disease, Guangzhou Institute of Respiratory Health, The First Affiliated Hospital of Guangzhou Medical University	China	2021-02-15T00:00:00Z		Betacoronavirus 1	Betacoronavirus	Coronaviridae	ssRNA(+)	30689	GenBank	complete				China	China		Homo sapiens	oronasopharynx	2017-11-03		Human coronavirus OC43 strain OC43/China/10/2017, complete genome
MW559057	Human coronavirus OC43		Xu,L., Zhang,S., Zhou,K., Zhu,X., Cao,K.			2022-07-02T00:00:00Z	Guangzhou 201301	Betacoronavirus 1	Betacoronavirus	Coronaviridae	ssRNA(+)	30714	GenBank	complete				China	China		Homo sapiens	oronasopharynx	2013-03-27		Human coronavirus OC43 isolate Guangzhou 201301, complete genome
MW938760	Human coronavirus OC43		Lau,S.K.P., Li,K.S.M., Li,X., Tsang,K.-Y., Sridhar,S., Woo,P.C.Y.	The University of Hong Kong, Department of Microbiology	China	2022-01-09T00:00:00Z	HK19-01	Betacoronavirus 1	Betacoronavirus	Coronaviridae	ssRNA(+)	30742	GenBank	complete				Hong Kong	Hong Kong		Homo sapiens	lung	2019-08-08		Human coronavirus OC43 isolate HK19-01, complete genome
MZ450972	Human coronavirus OC43		Greninger,A.L., Xie,H., Cruz,K., Phung,Q., Lin,M.J.	UW Virology, DLMP	USA	2021-07-14T00:00:00Z		Betacoronavirus 1	Betacoronavirus	Coronaviridae	ssRNA(+)	30688	GenBank	complete				USA	USA		Homo sapiens		2021		Human coronavirus OC43 strain OC43/Seattle/USA/20959/2021, complete genome
OK073087	Human coronavirus OC43		Shao,N., Zhang,T., Yang,F.	Institute of Pathogen Biology, Chinese Academy of Medical Sciences & Peking Union Medical College, National Health Commission Key Laboratory of Systems Biology of Pathogens	China	2022-10-13T00:00:00Z		Betacoronavirus 1	Betacoronavirus	Coronaviridae	ssRNA(+)	30742	GenBank	complete				China	China		Homo sapiens	oronasopharynx	2014		Human coronavirus OC43 strain H10, complete genome
OK073088	Human coronavirus OC43		Shao,N., Zhang,T., Yang,F.	Institute of Pathogen Biology, Chinese Academy of Medical Sciences & Peking Union Medical College, National Health Commission Key Laboratory of Systems Biology of Pathogens	China	2022-10-13T00:00:00Z		Betacoronavirus 1	Betacoronavirus	Coronaviridae	ssRNA(+)	30742	GenBank	complete				China	China		Homo sapiens	oronasopharynx	2014		Human coronavirus OC43 strain H31, complete genome
OK073089	Human coronavirus OC43		Shao,N., Zhang,T., Yang,F.	Institute of Pathogen Biology, Chinese Academy of Medical Sciences & Peking Union Medical College, National Health Commission Key Laboratory of Systems Biology of Pathogens	China	2022-10-13T00:00:00Z		Betacoronavirus 1	Betacoronavirus	Coronaviridae	ssRNA(+)	30749	GenBank	complete				China	China		Homo sapiens	oronasopharynx	2015		Human coronavirus OC43 strain H49, complete genome
OK073090	Human coronavirus OC43		Shao,N., Zhang,T., Yang,F.	Institute of Pathogen Biology, Chinese Academy of Medical Sciences & Peking Union Medical College, National Health Commission Key Laboratory of Systems Biology of Pathogens	China	2022-10-13T00:00:00Z		Betacoronavirus 1	Betacoronavirus	Coronaviridae	ssRNA(+)	30752	GenBank	complete				China	China		Homo sapiens	oronasopharynx	2017		Human coronavirus OC43 strain P43, complete genome
OK073091	Human coronavirus OC43		Shao,N., Zhang,T., Yang,F.	Institute of Pathogen Biology, Chinese Academy of Medical Sciences & Peking Union Medical College, National Health Commission Key Laboratory of Systems Biology of Pathogens	China	2022-10-13T00:00:00Z		Betacoronavirus 1	Betacoronavirus	Coronaviridae	ssRNA(+)	30711	GenBank	complete				China	China		Homo sapiens	oronasopharynx	2015		Human coronavirus OC43 strain R67, complete genome
OK318917	Human coronavirus OC43		Wang,Y., Zhang,Z., Zhang,L., Zhang,S., Wei,P., Zhao,J.	State Key Laboratory of Respiratory Disease, Guangzhou Institute of Respiratory Health, the First Affiliated Hospital of Guangzhou Medical University	China	2021-10-12T00:00:00Z		Betacoronavirus 1	Betacoronavirus	Coronaviridae	ssRNA(+)	30675	GenBank	complete				China	China		Homo sapiens		2019-08-10		Human coronavirus OC43 strain OC43/China/47/2019, complete genome
OK318918	Human coronavirus OC43		Wang,Y., Zhang,Z., Zhang,L., Zhang,S., Wei,P., Zhao,J.	State Key Laboratory of Respiratory Disease, Guangzhou Institute of Respiratory Health, the First Affiliated Hospital of Guangzhou Medical University	China	2021-10-12T00:00:00Z		Betacoronavirus 1	Betacoronavirus	Coronaviridae	ssRNA(+)	30651	GenBank	complete				China	China		Homo sapiens		2019-06-03		Human coronavirus OC43 strain OC43/China/38/2019, complete genome
OK318939	Human coronavirus OC43		Wang,Y., Zhang,Z., Zhang,L., Zhang,S., Wei,P., Zhao,J.	State Key Laboratory of Respiratory Disease, Guangzhou Institute of Respiratory Health, the First Affiliated Hospital of Guangzhou Medical University	China	2021-10-12T00:00:00Z		Betacoronavirus 1	Betacoronavirus	Coronaviridae	ssRNA(+)	30681	GenBank	complete				China	China		Homo sapiens		2018-11-30		Human coronavirus OC43 strain OC43/China/19/2019, complete genome
OK318940	Human coronavirus OC43		Wang,Y., Zhang,Z., Zhang,L., Zhang,S., Wei,P., Zhao,J.	State Key Laboratory of Respiratory Disease, Guangzhou Institute of Respiratory Health, the First Affiliated Hospital of Guangzhou Medical University	China	2021-10-12T00:00:00Z		Betacoronavirus 1	Betacoronavirus	Coronaviridae	ssRNA(+)	30667	GenBank	complete				China	China		Homo sapiens		2018-12-09		Human coronavirus OC43 strain OC43/China/21/2019, complete genome
OK318941	Human coronavirus OC43		Wang,Y., Zhang,Z., Zhang,L., Zhang,S., Wei,P., Zhao,J.	State Key Laboratory of Respiratory Disease, Guangzhou Institute of Respiratory Health, the First Affiliated Hospital of Guangzhou Medical University	China	2021-10-12T00:00:00Z		Betacoronavirus 1	Betacoronavirus	Coronaviridae	ssRNA(+)	30646	GenBank	complete				China	China		Homo sapiens		2018-11-29		Human coronavirus OC43 strain OC43/China/22/2019, complete genome
OK318942	Human coronavirus OC43		Wang,Y., Zhang,Z., Zhang,L., Zhang,S., Wei,P., Zhao,J.	State Key Laboratory of Respiratory Disease, Guangzhou Institute of Respiratory Health, the First Affiliated Hospital of Guangzhou Medical University	China	2021-10-12T00:00:00Z		Betacoronavirus 1	Betacoronavirus	Coronaviridae	ssRNA(+)	30689	GenBank	complete				China	China		Homo sapiens		2018-12-20		Human coronavirus OC43 strain OC43/China/24/2019, complete genome
OK318943	Human coronavirus OC43		Wang,Y., Zhang,Z., Zhang,L., Zhang,S., Wei,P., Zhao,J.	State Key Laboratory of Respiratory Disease, Guangzhou Institute of Respiratory Health, the First Affiliated Hospital of Guangzhou Medical University	China	2021-10-12T00:00:00Z		Betacoronavirus 1	Betacoronavirus	Coronaviridae	ssRNA(+)	30689	GenBank	complete				China	China		Homo sapiens		2019-01-12		Human coronavirus OC43 strain OC43/China/27/2019, complete genome
OK318944	Human coronavirus OC43		Wang,Y., Zhang,Z., Zhang,L., Zhang,S., Wei,P., Zhao,J.	State Key Laboratory of Respiratory Disease, Guangzhou Institute of Respiratory Health, the First Affiliated Hospital of Guangzhou Medical University	China	2021-10-12T00:00:00Z		Betacoronavirus 1	Betacoronavirus	Coronaviridae	ssRNA(+)	30689	GenBank	complete				China	China		Homo sapiens		2019-03-12		Human coronavirus OC43 strain OC43/China/34/2019, complete genome
OK318946	Human coronavirus OC43		Wang,Y., Zhang,Z., Zhang,L., Zhang,S., Wei,P., Zhao,J.	State Key Laboratory of Respiratory Disease, Guangzhou Institute of Respiratory Health, the First Affiliated Hospital of Guangzhou Medical University	China	2021-10-12T00:00:00Z		Betacoronavirus 1	Betacoronavirus	Coronaviridae	ssRNA(+)	30584	GenBank	complete				China	China		Homo sapiens		2019-08-02		Human coronavirus OC43 strain OC43/China/45/2019, complete genome
OK318947	Human coronavirus OC43		Wang,Y., Zhang,Z., Zhang,L., Zhang,S., Wei,P., Zhao,J.	State Key Laboratory of Respiratory Disease, Guangzhou Institute of Respiratory Health, the First Affiliated Hospital of Guangzhou Medical University	China	2021-10-12T00:00:00Z		Betacoronavirus 1	Betacoronavirus	Coronaviridae	ssRNA(+)	30679	GenBank	complete				China	China		Homo sapiens		2019-10-22		Human coronavirus OC43 strain OC43/China/51/2019, complete genome
OK391221	Human coronavirus OC43		Zhang,Z., Liu,W., Zhang,S., Wei,P., Zhang,L., Chen,D., Qiu,S., Li,X., Zhao,J., Shi,Y., Zhou,R., Wang,Y.			2022-04-16T00:00:00Z		Betacoronavirus 1	Betacoronavirus	Coronaviridae	ssRNA(+)	29936	GenBank	complete			1	China	China		Homo sapiens	oronasopharynx	2018-12-15		UNVERIFIED: Human coronavirus OC43 strain OC43/China/23/2019, complete genome
OK391222	Human coronavirus OC43		Zhang,Z., Liu,W., Zhang,S., Wei,P., Zhang,L., Chen,D., Qiu,S., Li,X., Zhao,J., Shi,Y., Zhou,R., Wang,Y.			2022-04-16T00:00:00Z		Betacoronavirus 1	Betacoronavirus	Coronaviridae	ssRNA(+)	29289	GenBank	complete			1	China	China		Homo sapiens	oronasopharynx	2019-01-10		UNVERIFIED: Human coronavirus OC43 strain OC43/China/26/2019, complete genome
OK391223	Human coronavirus OC43		Zhang,Z., Liu,W., Zhang,S., Wei,P., Zhang,L., Chen,D., Qiu,S., Li,X., Zhao,J., Shi,Y., Zhou,R., Wang,Y.			2022-04-16T00:00:00Z		Betacoronavirus 1	Betacoronavirus	Coronaviridae	ssRNA(+)	29818	GenBank	complete			1	China	China		Homo sapiens	oronasopharynx	2019-01-23		UNVERIFIED: Human coronavirus OC43 strain OC43/China/29/2019, complete genome
OK391224	Human coronavirus OC43		Zhang,Z., Liu,W., Zhang,S., Wei,P., Zhang,L., Chen,D., Qiu,S., Li,X., Zhao,J., Shi,Y., Zhou,R., Wang,Y.			2022-04-16T00:00:00Z		Betacoronavirus 1	Betacoronavirus	Coronaviridae	ssRNA(+)	30326	GenBank	complete			1	China	China		Homo sapiens	oronasopharynx	2019-02-20		UNVERIFIED: Human coronavirus OC43 strain OC43/China/31/2019, complete genome
OK391225	Human coronavirus OC43		Zhang,Z., Liu,W., Zhang,S., Wei,P., Zhang,L., Chen,D., Qiu,S., Li,X., Zhao,J., Shi,Y., Zhou,R., Wang,Y.	State Key Laboratory of Respiratory Disease, Guangzhou Institute of Respiratory Health, First Affiliated Hospital of Guangzhou Medical University	China	2022-04-16T00:00:00Z		Betacoronavirus 1	Betacoronavirus	Coronaviridae	ssRNA(+)	30675	GenBank	complete			1	China	China		Homo sapiens	oronasopharynx	2019-02-24		Human coronavirus OC43 strain OC43/China/32/2019, complete genome
OK391226	Human coronavirus OC43		Zhang,Z., Liu,W., Zhang,S., Wei,P., Zhang,L., Chen,D., Qiu,S., Li,X., Zhao,J., Shi,Y., Zhou,R., Wang,Y.	State Key Laboratory of Respiratory Disease, Guangzhou Institute of Respiratory Health, First Affiliated Hospital of Guangzhou Medical University	China	2022-04-16T00:00:00Z		Betacoronavirus 1	Betacoronavirus	Coronaviridae	ssRNA(+)	30686	GenBank	complete			1	China	China		Homo sapiens	oronasopharynx	2019-05-04		Human coronavirus OC43 strain OC43/China/36/2019, complete genome
OK391227	Human coronavirus OC43		Zhang,Z., Liu,W., Zhang,S., Wei,P., Zhang,L., Chen,D., Qiu,S., Li,X., Zhao,J., Shi,Y., Zhou,R., Wang,Y.	State Key Laboratory of Respiratory Disease, Guangzhou Institute of Respiratory Health, First Affiliated Hospital of Guangzhou Medical University	China	2022-04-16T00:00:00Z		Betacoronavirus 1	Betacoronavirus	Coronaviridae	ssRNA(+)	30676	GenBank	complete			1	China	China		Homo sapiens	oronasopharynx	2019-07-14		Human coronavirus OC43 strain OC43/China/43/2019, complete genome
OK391228	Human coronavirus OC43		Zhang,Z., Liu,W., Zhang,S., Wei,P., Zhang,L., Chen,D., Qiu,S., Li,X., Zhao,J., Shi,Y., Zhou,R., Wang,Y.			2022-04-16T00:00:00Z		Betacoronavirus 1	Betacoronavirus	Coronaviridae	ssRNA(+)	30400	GenBank	complete			1	China	China		Homo sapiens	oronasopharynx	2021-02-01		UNVERIFIED: Human coronavirus OC43 strain OC43/China/P21/2021, complete genome
OK391230	Human coronavirus OC43		Zhang,Z., Liu,W., Zhang,S., Wei,P., Zhang,L., Chen,D., Qiu,S., Li,X., Zhao,J., Shi,Y., Zhou,R., Wang,Y.			2022-04-16T00:00:00Z		Betacoronavirus 1	Betacoronavirus	Coronaviridae	ssRNA(+)	29185	GenBank	complete			1	China	China		Homo sapiens	oronasopharynx	2021-04-01		UNVERIFIED: Human coronavirus OC43 strain OC43/China/P43/2021, complete genome
OK500297	Human coronavirus OC43		Wang,Y., Zhang,Z., Zhang,L., Wei,P., Zhang,S., Zhao,J.	State Key Laboratory of Respiratory Disease, Guangzhou Institute of Respiratory Health, the First Affiliated Hospital of Guangzhou Medical University	China	2021-10-31T00:00:00Z		Betacoronavirus 1	Betacoronavirus	Coronaviridae	ssRNA(+)	30708	GenBank	complete				China	China		Homo sapiens		2019-10-25		Human coronavirus OC43 strain OC43/China/53/2019, complete genome
OK500298	Human coronavirus OC43		Wang,Y., Zhang,Z., Zhang,L., Wei,P., Zhang,S., Zhao,J.	State Key Laboratory of Respiratory Disease, Guangzhou Institute of Respiratory Health, the First Affiliated Hospital of Guangzhou Medical University	China	2021-10-31T00:00:00Z		Betacoronavirus 1	Betacoronavirus	Coronaviridae	ssRNA(+)	30658	GenBank	complete				China	China		Homo sapiens		2019-11-05		Human coronavirus OC43 strain OC43/China/54/2019, complete genome
OK500299	Human coronavirus OC43		Wang,Y., Zhang,Z., Zhang,L., Wei,P., Zhang,S., Zhao,J.	State Key Laboratory of Respiratory Disease, Guangzhou Institute of Respiratory Health, the First Affiliated Hospital of Guangzhou Medical University	China	2021-10-31T00:00:00Z		Betacoronavirus 1	Betacoronavirus	Coronaviridae	ssRNA(+)	30618	GenBank	complete				China	China		Homo sapiens		2019-11-12		Human coronavirus OC43 strain OC43/China/55/2019, complete genome
OK500300	Human coronavirus OC43		Wang,Y., Zhang,Z., Zhang,L., Wei,P., Zhang,S., Zhao,J.	State Key Laboratory of Respiratory Disease, Guangzhou Institute of Respiratory Health, the First Affiliated Hospital of Guangzhou Medical University	China	2021-10-31T00:00:00Z		Betacoronavirus 1	Betacoronavirus	Coronaviridae	ssRNA(+)	30556	GenBank	complete				China	China		Homo sapiens		2019-11-17		Human coronavirus OC43 strain OC43/China/56/2019, complete genome
OK500301	Human coronavirus OC43		Wang,Y., Zhang,Z., Zhang,L., Wei,P., Zhang,S., Zhao,J.	State Key Laboratory of Respiratory Disease, Guangzhou Institute of Respiratory Health, the First Affiliated Hospital of Guangzhou Medical University	China	2021-10-31T00:00:00Z		Betacoronavirus 1	Betacoronavirus	Coronaviridae	ssRNA(+)	30581	GenBank	complete				China	China		Homo sapiens		2019-12-10		Human coronavirus OC43 strain OC43/China/57/2019, complete genome
OK500302	Human coronavirus OC43		Wang,Y., Zhang,Z., Zhang,L., Wei,P., Zhang,S., Zhao,J.	State Key Laboratory of Respiratory Disease, Guangzhou Institute of Respiratory Health, the First Affiliated Hospital of Guangzhou Medical University	China	2021-10-31T00:00:00Z		Betacoronavirus 1	Betacoronavirus	Coronaviridae	ssRNA(+)	30664	GenBank	complete				China	China		Homo sapiens		2019-12-19		Human coronavirus OC43 strain OC43/China/58/2019, complete genome
OK500303	Human coronavirus OC43		Wang,Y., Zhang,Z., Zhang,L., Wei,P., Zhang,S., Zhao,J.	State Key Laboratory of Respiratory Disease, Guangzhou Institute of Respiratory Health, the First Affiliated Hospital of Guangzhou Medical University	China	2021-10-31T00:00:00Z		Betacoronavirus 1	Betacoronavirus	Coronaviridae	ssRNA(+)	30700	GenBank	complete				China	China		Homo sapiens		2020-07-28		Human coronavirus OC43 strain OC43/China/67/2021, complete genome
OK500304	Human coronavirus OC43		Wang,Y., Zhang,Z., Zhang,L., Wei,P., Zhang,S., Zhao,J.	State Key Laboratory of Respiratory Disease, Guangzhou Institute of Respiratory Health, the First Affiliated Hospital of Guangzhou Medical University	China	2021-10-31T00:00:00Z		Betacoronavirus 1	Betacoronavirus	Coronaviridae	ssRNA(+)	30667	GenBank	complete				China	China		Homo sapiens		2020-09-14		Human coronavirus OC43 strain OC43/China/70/2021, complete genome
OK500305	Human coronavirus OC43		Wang,Y., Zhang,Z., Zhang,L., Wei,P., Zhang,S., Zhao,J.	State Key Laboratory of Respiratory Disease, Guangzhou Institute of Respiratory Health, the First Affiliated Hospital of Guangzhou Medical University	China	2021-10-31T00:00:00Z		Betacoronavirus 1	Betacoronavirus	Coronaviridae	ssRNA(+)	30675	GenBank	complete				China	China		Homo sapiens		2020-09-18		Human coronavirus OC43 strain OC43/China/73/2021, complete genome
OK662397	Human coronavirus OC43		Kolehmainen,P., Jalkanen,P., Heroum,J., Huttunen,M., Toivonen,L., Smura,T., Kakkola,L., Tauriainen,S., Peltola,V., Julkunen,I.	University of Helsinki, Department of Virology	Finland	2022-04-25T00:00:00Z	TKU-2021a	Betacoronavirus 1	Betacoronavirus	Coronaviridae	ssRNA(+)	30731	GenBank	complete	OC43			Finland	Finland		Homo sapiens		2021		Human coronavirus OC43 strain TKU-2021A, complete genome
OL770287	Human coronavirus OC43		Li,C., Burrell,R., Dale,R.C., Kesson,A., Blyth,C.C., Clark,J.E., Crawford,N., Jones,C.A., Britton,P.N., Holmes,E.C.	Shandong First Medical University & Shandong Academy of Medical Sciences, Key Laboratory of Etiology and Epidemiology of Emerging Infectious Diseases in Universities of Shandong	China	2022-02-05T00:00:00Z	HCoV-OC43/03-16118/NSW/AU/2019	Betacoronavirus 1	Betacoronavirus	Coronaviridae	ssRNA(+)	30665	GenBank	complete				Australia	Australia		Homo sapiens	oronasopharynx	2019		Human coronavirus OC43 isolate HCoV-OC43/03-16118/NSW/AU/2019, complete genome
OL770288	Human coronavirus OC43		Li,C., Burrell,R., Dale,R.C., Kesson,A., Blyth,C.C., Clark,J.E., Crawford,N., Jones,C.A., Britton,P.N., Holmes,E.C.	Shandong First Medical University & Shandong Academy of Medical Sciences, Key Laboratory of Etiology and Epidemiology of Emerging Infectious Diseases in Universities of Shandong	China	2022-02-05T00:00:00Z	HCoV-OC43/09-83/QLD/AU/2019	Betacoronavirus 1	Betacoronavirus	Coronaviridae	ssRNA(+)	30665	GenBank	complete				Australia	Australia		Homo sapiens	blood	2019		Human coronavirus OC43 isolate HCoV-OC43/09-83/QLD/AU/2019, complete genome
OM386794	Human coronavirus OC43		Eshaghi,A., Gubbay,J.B., Samira,M., Adrienne,C., Patel,S.N.	Public Health Ontario Laboratory, Molecular Research	Canada	2022-12-14T00:00:00Z	HCoV_OC43/Ontario/Canada/S1-9324/2021	Betacoronavirus 1	Betacoronavirus	Coronaviridae	ssRNA(+)	30722	GenBank	complete				Canada: Ontario	Canada		Homo sapiens	oronasopharynx	2021-12-12		Human coronavirus OC43 isolate HCoV_OC43/Ontario/Canada/S1-9324/2021, complete genome
OM386795	Human coronavirus OC43		Eshaghi,A., Gubbay,J.B., Samira,M., Adrienne,C., Patel,S.N.	Public Health Ontario Laboratory, Molecular Research	Canada	2022-12-14T00:00:00Z	HCoV_OC43/Ontario/Canada/S2-8132/2021	Betacoronavirus 1	Betacoronavirus	Coronaviridae	ssRNA(+)	30678	GenBank	complete				Canada: Ontario	Canada		Homo sapiens	oronasopharynx	2021-12-09		Human coronavirus OC43 isolate HCoV_OC43/Ontario/Canada/S2-8132/2021, complete genome
OM386796	Human coronavirus OC43		Eshaghi,A., Gubbay,J.B., Samira,M., Adrienne,C., Patel,S.N.	Public Health Ontario Laboratory, Molecular Research	Canada	2022-12-14T00:00:00Z	HCoV_OC43/Ontario/Canada/S3-6741/2021	Betacoronavirus 1	Betacoronavirus	Coronaviridae	ssRNA(+)	30709	GenBank	complete				Canada: Ontario	Canada		Homo sapiens		2021-11-23		Human coronavirus OC43 isolate HCoV_OC43/Ontario/Canada/S3-6741/2021, complete genome
OM386797	Human coronavirus OC43		Eshaghi,A., Gubbay,J.B., Samira,M., Adrienne,C., Patel,S.N.	Public Health Ontario Laboratory, Molecular Research	Canada	2022-12-14T00:00:00Z	HCoV_OC43/Ontario/Canada/S4-6742/2021	Betacoronavirus 1	Betacoronavirus	Coronaviridae	ssRNA(+)	30649	GenBank	complete				Canada: Ontario	Canada		Homo sapiens		2021-11-23		Human coronavirus OC43 isolate HCoV_OC43/Ontario/Canada/S4-6742/2021, complete genome
OM386798	Human coronavirus OC43		Eshaghi,A., Gubbay,J.B., Samira,M., Adrienne,C., Patel,S.N.	Public Health Ontario Laboratory, Molecular Research	Canada	2022-12-14T00:00:00Z	HCoV_OC43/Ontario/Canada/S5-9793/2021	Betacoronavirus 1	Betacoronavirus	Coronaviridae	ssRNA(+)	30650	GenBank	complete				Canada: Ontario	Canada		Homo sapiens	oronasopharynx	2021-12-12		Human coronavirus OC43 isolate HCoV_OC43/Ontario/Canada/S5-9793/2021, complete genome
OM386799	Human coronavirus OC43		Eshaghi,A., Gubbay,J.B., Samira,M., Adrienne,C., Patel,S.N.	Public Health Ontario Laboratory, Molecular Research	Canada	2022-12-14T00:00:00Z	HCoV_OC43/Ontario/Canada/S6-9794/2021	Betacoronavirus 1	Betacoronavirus	Coronaviridae	ssRNA(+)	30711	GenBank	complete				Canada: Ontario	Canada		Homo sapiens	oronasopharynx	2021-12-13		Human coronavirus OC43 isolate HCoV_OC43/Ontario/Canada/S6-9794/2021, complete genome
ON376724	Human coronavirus OC43		Xie,P., Fang,Y., Baloch,Z., Yu,H., Zhao,Z., Li,R., Zhang,T., Zhao,J., Yang,Z., Dong,S., Xia,X.	Kunming University of Science and Technology, Faculty of Life Science and Technology	China	2022-07-19T00:00:00Z		Betacoronavirus 1	Betacoronavirus	Coronaviridae	ssRNA(+)	30746	GenBank	complete			1	China	China		Homo sapiens		2021-03-01		Human coronavirus OC43 strain WT-P0, complete genome
ON376725	Human coronavirus OC43		Xie,P., Fang,Y., Baloch,Z., Yu,H., Zhao,Z., Li,R., Zhang,T., Zhao,J., Yang,Z., Dong,S., Xia,X.	Kunming University of Science and Technology, Faculty of Life Science and Technology	China	2022-07-19T00:00:00Z		Betacoronavirus 1	Betacoronavirus	Coronaviridae	ssRNA(+)	30746	GenBank	complete			1	China	China		Homo sapiens		2021-03-01		Human coronavirus OC43 strain MA-P9, complete genome

## Sheet: NL63
Accession	Organism_Name	SRA_Accession	Submitters	Organization	Org_location	Release_Date	Isolate	Species	Genus	Family	Molecule_type	Length	Sequence_Type	Nuc_Completeness	Genotype	Segment	Publications	Geo_Location	Country	USA	Host	Isolation_Source	Collection_Date	BioSample	GenBank_Title
JQ765563	Human coronavirus NL63		Dominguez,S.R., Sims,G.E., Wentworth,D.E., Halpin,R.A., Robinson,C.C., Town,C.D., Holmes,K.V., Motley,J., Ransier,A., Fedorova,N., Overton,L., Tsitrin,T., Stockwell,T., Amedeo,P., Bishop,B., Chen,H., Edworthy,P., Gupta,N., Katzel,D., Li,K., Schobel,S., Shrivastava,S., Thovarai,V., Wang,S., Dominguez,S., Holmes,K.	J. Craig Venter Institute	USA	2012-03-24T00:00:00Z		Human coronavirus NL63	Alphacoronavirus	Coronaviridae	ssRNA(+)	27469	GenBank	complete			1	USA: Denver, CO	USA	CO	Homo sapiens	oronasopharynx	2009-03-16		Human coronavirus NL63 strain NL63/DEN/2009/9, complete genome
JQ765564	Human coronavirus NL63		Dominguez,S.R., Sims,G.E., Wentworth,D.E., Halpin,R.A., Robinson,C.C., Town,C.D., Holmes,K.V., Motley,J., Ransier,A., Fedorova,N., Overton,L., Tsitrin,T., Stockwell,T., Amedeo,P., Bishop,B., Chen,H., Edworthy,P., Gupta,N., Katzel,D., Li,K., Schobel,S., Shrivastava,S., Thovarai,V., Wang,S., Dominguez,S., Holmes,K.	J. Craig Venter Institute	USA	2012-03-24T00:00:00Z		Human coronavirus NL63	Alphacoronavirus	Coronaviridae	ssRNA(+)	27469	GenBank	complete			1	USA: Denver, CO	USA	CO	Homo sapiens	oronasopharynx	2009-03-01		Human coronavirus NL63 strain NL63/DEN/2009/14, complete genome
JQ765565	Human coronavirus NL63		Dominguez,S.R., Sims,G.E., Wentworth,D.E., Halpin,R.A., Robinson,C.C., Town,C.D., Holmes,K.V., Motley,J., Ransier,A., Fedorova,N., Overton,L., Tsitrin,T., Stockwell,T., Amedeo,P., Bishop,B., Chen,H., Edworthy,P., Gupta,N., Katzel,D., Li,K., Schobel,S., Shrivastava,S., Thovarai,V., Wang,S., Dominguez,S., Holmes,K.	J. Craig Venter Institute	USA	2012-03-24T00:00:00Z		Human coronavirus NL63	Alphacoronavirus	Coronaviridae	ssRNA(+)	27469	GenBank	complete			1	USA: Denver, CO	USA	CO	Homo sapiens	oronasopharynx	2009-02-13		Human coronavirus NL63 strain NL63/DEN/2009/15, complete genome
JQ765566	Human coronavirus NL63		Dominguez,S.R., Sims,G.E., Wentworth,D.E., Halpin,R.A., Robinson,C.C., Town,C.D., Holmes,K.V., Motley,J., Ransier,A., Fedorova,N., Overton,L., Tsitrin,T., Stockwell,T., Amedeo,P., Bishop,B., Chen,H., Edworthy,P., Gupta,N., Katzel,D., Li,K., Schobel,S., Shrivastava,S., Thovarai,V., Wang,S., Dominguez,S., Holmes,K.	J. Craig Venter Institute	USA	2012-03-24T00:00:00Z		Human coronavirus NL63	Alphacoronavirus	Coronaviridae	ssRNA(+)	27487	GenBank	complete			1	USA: Denver, CO	USA	CO	Homo sapiens	oronasopharynx	2008-01-08		Human coronavirus NL63 strain NL63/DEN/2008/16, complete genome
JQ765567	Human coronavirus NL63		Dominguez,S.R., Sims,G.E., Wentworth,D.E., Halpin,R.A., Robinson,C.C., Town,C.D., Holmes,K.V., Motley,J., Ransier,A., Fedorova,N., Overton,L., Tsitrin,T., Stockwell,T., Amedeo,P., Bishop,B., Chen,H., Edworthy,P., Gupta,N., Katzel,D., Li,K., Schobel,S., Shrivastava,S., Thovarai,V., Wang,S., Dominguez,S., Holmes,K.	J. Craig Venter Institute	USA	2012-03-24T00:00:00Z		Human coronavirus NL63	Alphacoronavirus	Coronaviridae	ssRNA(+)	27487	GenBank	complete			1	USA: Denver, CO	USA	CO	Homo sapiens	oronasopharynx	2009-03-12		Human coronavirus NL63 strain NL63/DEN/2009/20, complete genome
JQ765568	Human coronavirus NL63		Dominguez,S.R., Sims,G.E., Wentworth,D.E., Halpin,R.A., Robinson,C.C., Town,C.D., Holmes,K.V., Motley,J., Ransier,A., Fedorova,N., Overton,L., Tsitrin,T., Stockwell,T., Amedeo,P., Bishop,B., Chen,H., Edworthy,P., Gupta,N., Katzel,D., Li,K., Schobel,S., Shrivastava,S., Thovarai,V., Wang,S., Dominguez,S., Holmes,K.	J. Craig Venter Institute	USA	2012-03-24T00:00:00Z		Human coronavirus NL63	Alphacoronavirus	Coronaviridae	ssRNA(+)	27487	GenBank	complete			1	USA: Denver, CO	USA	CO	Homo sapiens	oronasopharynx	2005-01-11		Human coronavirus NL63 strain NL63/DEN/2005/193, complete genome
JQ765569	Human coronavirus NL63		Dominguez,S.R., Sims,G.E., Wentworth,D.E., Halpin,R.A., Robinson,C.C., Town,C.D., Holmes,K.V., Motley,J., Ransier,A., Fedorova,N., Overton,L., Tsitrin,T., Stockwell,T., Amedeo,P., Bishop,B., Chen,H., Edworthy,P., Gupta,N., Katzel,D., Li,K., Schobel,S., Shrivastava,S., Thovarai,V., Wang,S., Dominguez,S., Holmes,K.	J. Craig Venter Institute	USA	2012-03-24T00:00:00Z		Human coronavirus NL63	Alphacoronavirus	Coronaviridae	ssRNA(+)	27469	GenBank	complete			1	USA: Denver, CO	USA	CO	Homo sapiens	oronasopharynx	2005-01-18		Human coronavirus NL63 strain NL63/DEN/2005/232, complete genome
JQ765570	Human coronavirus NL63		Dominguez,S.R., Sims,G.E., Wentworth,D.E., Halpin,R.A., Robinson,C.C., Town,C.D., Holmes,K.V., Motley,J., Ransier,A., Fedorova,N., Overton,L., Tsitrin,T., Stockwell,T., Amedeo,P., Bishop,B., Chen,H., Edworthy,P., Gupta,N., Katzel,D., Li,K., Schobel,S., Shrivastava,S., Thovarai,V., Wang,S., Dominguez,S., Holmes,K.	J. Craig Venter Institute	USA	2012-03-24T00:00:00Z		Human coronavirus NL63	Alphacoronavirus	Coronaviridae	ssRNA(+)	27469	GenBank	complete			1	USA: Denver, CO	USA	CO	Homo sapiens	oronasopharynx	2005-01-19		Human coronavirus NL63 strain NL63/DEN/2005/235, complete genome
JQ765571	Human coronavirus NL63		Dominguez,S.R., Sims,G.E., Wentworth,D.E., Halpin,R.A., Robinson,C.C., Town,C.D., Holmes,K.V., Motley,J., Ransier,A., Fedorova,N., Overton,L., Tsitrin,T., Stockwell,T., Amedeo,P., Bishop,B., Chen,H., Edworthy,P., Gupta,N., Katzel,D., Li,K., Schobel,S., Shrivastava,S., Thovarai,V., Wang,S., Dominguez,S., Holmes,K.	J. Craig Venter Institute	USA	2012-03-24T00:00:00Z		Human coronavirus NL63	Alphacoronavirus	Coronaviridae	ssRNA(+)	27487	GenBank	complete			1	USA: Denver, CO	USA	CO	Homo sapiens	oronasopharynx	2005-01-23		Human coronavirus NL63 strain NL63/DEN/2005/271, complete genome
JQ765572	Human coronavirus NL63		Dominguez,S.R., Sims,G.E., Wentworth,D.E., Halpin,R.A., Robinson,C.C., Town,C.D., Holmes,K.V., Motley,J., Ransier,A., Fedorova,N., Overton,L., Tsitrin,T., Stockwell,T., Amedeo,P., Bishop,B., Chen,H., Edworthy,P., Gupta,N., Katzel,D., Li,K., Schobel,S., Shrivastava,S., Thovarai,V., Wang,S., Dominguez,S., Holmes,K.	J. Craig Venter Institute	USA	2012-03-24T00:00:00Z		Human coronavirus NL63	Alphacoronavirus	Coronaviridae	ssRNA(+)	27487	GenBank	complete			1	USA: Denver, CO	USA	CO	Homo sapiens	oronasopharynx	2005-02-01		Human coronavirus NL63 strain NL63/DEN/2005/347, complete genome
JQ765573	Human coronavirus NL63		Dominguez,S.R., Sims,G.E., Wentworth,D.E., Halpin,R.A., Robinson,C.C., Town,C.D., Holmes,K.V., Motley,J., Ransier,A., Fedorova,N., Overton,L., Tsitrin,T., Stockwell,T., Amedeo,P., Bishop,B., Chen,H., Edworthy,P., Gupta,N., Katzel,D., Li,K., Schobel,S., Shrivastava,S., Thovarai,V., Wang,S., Dominguez,S., Holmes,K.	J. Craig Venter Institute	USA	2012-03-24T00:00:00Z		Human coronavirus NL63	Alphacoronavirus	Coronaviridae	ssRNA(+)	27487	GenBank	complete			1	USA: Denver, CO	USA	CO	Homo sapiens	oronasopharynx	2005-04-12		Human coronavirus NL63 strain NL63/DEN/2005/1062, complete genome
JQ765574	Human coronavirus NL63		Dominguez,S.R., Sims,G.E., Wentworth,D.E., Halpin,R.A., Robinson,C.C., Town,C.D., Holmes,K.V., Motley,J., Ransier,A., Fedorova,N., Overton,L., Tsitrin,T., Stockwell,T., Amedeo,P., Bishop,B., Chen,H., Edworthy,P., Gupta,N., Katzel,D., Li,K., Schobel,S., Shrivastava,S., Thovarai,V., Wang,S., Dominguez,S., Holmes,K.	J. Craig Venter Institute	USA	2012-03-24T00:00:00Z		Human coronavirus NL63	Alphacoronavirus	Coronaviridae	ssRNA(+)	27487	GenBank	complete			1	USA: Denver, CO	USA	CO	Homo sapiens	oronasopharynx	2005-11-01		Human coronavirus NL63 strain NL63/DEN/2005/1862, complete genome
JQ765575	Human coronavirus NL63		Dominguez,S.R., Sims,G.E., Wentworth,D.E., Halpin,R.A., Robinson,C.C., Town,C.D., Holmes,K.V., Motley,J., Ransier,A., Fedorova,N., Overton,L., Tsitrin,T., Stockwell,T., Amedeo,P., Bishop,B., Chen,H., Edworthy,P., Gupta,N., Katzel,D., Li,K., Schobel,S., Shrivastava,S., Thovarai,V., Wang,S., Dominguez,S., Holmes,K.	J. Craig Venter Institute	USA	2012-03-24T00:00:00Z		Human coronavirus NL63	Alphacoronavirus	Coronaviridae	ssRNA(+)	27487	GenBank	complete			1	USA: Denver, CO	USA	CO	Homo sapiens	oronasopharynx	2005-11-21		Human coronavirus NL63 strain NL63/DEN/2005/1876, complete genome
JX104161	Human coronavirus NL63		Geng,H., Cui,L., Xie,Z., Lu,R., Zhao,L., Tan,W.	National Institute for Viral Disease Control and Prevention, China CDC, Biotech Center for Viral Disease Emergency	China	2012-08-01T00:00:00Z	CBJ 037	Human coronavirus NL63	Alphacoronavirus	Coronaviridae	ssRNA(+)	27538	GenBank	complete			1	China: Beijing Children's Hospital, Beijing	China		Homo sapiens	oronasopharynx	2008-11-04		Human coronavirus NL63 isolate CBJ 037, complete genome
JX504050	Human coronavirus NL63		Lednicky,J.A., Waltzek,T.B., McGeehan,E., Loeb,J.C., Hamilton,S.B., Luetke,M.C.	University of Florida - Gainesville, Environmental and Global Health	USA	2012-10-30T00:00:00Z	NL63/RPTEC/2004	Human coronavirus NL63	Alphacoronavirus	Coronaviridae	ssRNA(+)	27553	GenBank	complete			1	USA	USA		Homo sapiens		2004		Human coronavirus NL63 isolate NL63/RPTEC/2004, complete genome
JX524171	Human coronavirus NL63		Geng,H., Cui,L., Xie,Z., Lu,R., Zhao,L., Tan,W.	National Institute for Viral Disease Control and Prevention, China CDC, Biotech Center for Viral Disease Emergency	China	2012-09-02T00:00:00Z	CBJ123	Human coronavirus NL63	Alphacoronavirus	Coronaviridae	ssRNA(+)	27538	GenBank	complete				China	China		Homo sapiens	oronasopharynx	2009-01-24		Human coronavirus NL63 isolate CBJ123, complete genome
KF530104	Human coronavirus NL63		Town,C.D., Halpin,R.A., Ransier,A., Fedorova,N., Tsitrin,T., Stockwell,T., Amedeo,P., Appalla,L., Bishop,B., Edworthy,P., Gupta,N., Hoover,J., Katzel,D., Schobel,S., Shrivastava,S., Thovarai,V., Wang,S., Talbot,H.K., Wentworth,D.E., Williams,J.V.	J. Craig Venter Institute	USA	2013-10-07T00:00:00Z		Human coronavirus NL63	Alphacoronavirus	Coronaviridae	ssRNA(+)	27410	GenBank	complete				USA: Nashville, TN	USA	TN	Homo sapiens		1990-04-26		Human coronavirus NL63 strain NL63/human/USA/904-20/1990, complete genome
KF530105	Human coronavirus NL63		Town,C.D., Halpin,R.A., Ransier,A., Fedorova,N., Tsitrin,T., Stockwell,T., Amedeo,P., Appalla,L., Bishop,B., Edworthy,P., Gupta,N., Hoover,J., Katzel,D., Schobel,S., Shrivastava,S., Thovarai,V., Wang,S., Talbot,H.K., Wentworth,D.E., Williams,J.V.	J. Craig Venter Institute	USA	2013-10-07T00:00:00Z		Human coronavirus NL63	Alphacoronavirus	Coronaviridae	ssRNA(+)	27413	GenBank	complete				USA: Nashville, TN	USA	TN	Homo sapiens		2001-02-23		Human coronavirus NL63 strain NL63/human/USA/012-31/2001, complete genome
KF530106	Human coronavirus NL63		Town,C.D., Halpin,R.A., Ransier,A., Fedorova,N., Tsitrin,T., Stockwell,T., Amedeo,P., Appalla,L., Bishop,B., Edworthy,P., Gupta,N., Hoover,J., Katzel,D., Schobel,S., Shrivastava,S., Thovarai,V., Wang,S., Talbot,H.K., Wentworth,D.E., Williams,J.V.	J. Craig Venter Institute	USA	2013-10-07T00:00:00Z		Human coronavirus NL63	Alphacoronavirus	Coronaviridae	ssRNA(+)	27401	GenBank	complete				USA: Nashville, TN	USA	TN	Homo sapiens		1987-12-16		Human coronavirus NL63 strain NL63/human/USA/8712-17/1987, complete genome
KF530107	Human coronavirus NL63		Town,C.D., Halpin,R.A., Ransier,A., Fedorova,N., Tsitrin,T., Stockwell,T., Amedeo,P., Appalla,L., Bishop,B., Edworthy,P., Gupta,N., Hoover,J., Katzel,D., Schobel,S., Shrivastava,S., Thovarai,V., Wang,S., Talbot,H.K., Wentworth,D.E., Williams,J.V.	J. Craig Venter Institute	USA	2013-10-07T00:00:00Z		Human coronavirus NL63	Alphacoronavirus	Coronaviridae	ssRNA(+)	27410	GenBank	complete				USA: Nashville, TN	USA	TN	Homo sapiens		1991-01-24		Human coronavirus NL63 strain NL63/human/USA/911-56/1991, complete genome
KF530108	Human coronavirus NL63		Town,C.D., Halpin,R.A., Ransier,A., Fedorova,N., Tsitrin,T., Stockwell,T., Amedeo,P., Appalla,L., Bishop,B., Edworthy,P., Gupta,N., Hoover,J., Katzel,D., Schobel,S., Shrivastava,S., Thovarai,V., Wang,S., Talbot,H.K., Wentworth,D.E., Williams,J.V.	J. Craig Venter Institute	USA	2013-10-07T00:00:00Z		Human coronavirus NL63	Alphacoronavirus	Coronaviridae	ssRNA(+)	27410	GenBank	complete				USA: Nashville, TN	USA	TN	Homo sapiens		1989-01-05		Human coronavirus NL63 strain NL63/human/USA/891-6/1989, complete genome
KF530109	Human coronavirus NL63		Town,C.D., Halpin,R.A., Ransier,A., Fedorova,N., Tsitrin,T., Stockwell,T., Amedeo,P., Appalla,L., Bishop,B., Edworthy,P., Gupta,N., Hoover,J., Katzel,D., Schobel,S., Shrivastava,S., Thovarai,V., Wang,S., Talbot,H.K., Wentworth,D.E., Williams,J.V.	J. Craig Venter Institute	USA	2013-10-07T00:00:00Z		Human coronavirus NL63	Alphacoronavirus	Coronaviridae	ssRNA(+)	27410	GenBank	complete				USA: Nashville, TN	USA	TN	Homo sapiens		1990-03-21		Human coronavirus NL63 strain NL63/human/USA/903-28/1990, complete genome
KF530110	Human coronavirus NL63		Town,C.D., Halpin,R.A., Ransier,A., Fedorova,N., Tsitrin,T., Stockwell,T., Amedeo,P., Appalla,L., Bishop,B., Edworthy,P., Gupta,N., Hoover,J., Katzel,D., Schobel,S., Shrivastava,S., Thovarai,V., Wang,S., Talbot,H.K., Wentworth,D.E., Williams,J.V.	J. Craig Venter Institute	USA	2013-10-07T00:00:00Z		Human coronavirus NL63	Alphacoronavirus	Coronaviridae	ssRNA(+)	27413	GenBank	complete				USA: Nashville, TN	USA	TN	Homo sapiens		1983-08-16		Human coronavirus NL63 strain NL63/human/USA/838-9/1983, complete genome
KF530111	Human coronavirus NL63		Town,C.D., Halpin,R.A., Ransier,A., Fedorova,N., Tsitrin,T., Stockwell,T., Amedeo,P., Appalla,L., Bishop,B., Edworthy,P., Gupta,N., Hoover,J., Katzel,D., Schobel,S., Shrivastava,S., Thovarai,V., Wang,S., Talbot,H.K., Wentworth,D.E., Williams,J.V.	J. Craig Venter Institute	USA	2013-10-07T00:00:00Z		Human coronavirus NL63	Alphacoronavirus	Coronaviridae	ssRNA(+)	27410	GenBank	complete				USA: Nashville, TN	USA	TN	Homo sapiens		1990-01-05		Human coronavirus NL63 strain NL63/human/USA/901-24/1990, complete genome
KF530112	Human coronavirus NL63		Town,C.D., Halpin,R.A., Ransier,A., Fedorova,N., Tsitrin,T., Stockwell,T., Amedeo,P., Appalla,L., Bishop,B., Edworthy,P., Gupta,N., Hoover,J., Katzel,D., Schobel,S., Shrivastava,S., Thovarai,V., Wang,S., Talbot,H.K., Wentworth,D.E., Williams,J.V.	J. Craig Venter Institute	USA	2013-10-07T00:00:00Z		Human coronavirus NL63	Alphacoronavirus	Coronaviridae	ssRNA(+)	27395	GenBank	complete				USA: Nashville, TN	USA	TN	Homo sapiens		2001-11-21		Human coronavirus NL63 strain NL63/human/USA/0111-25/2001, complete genome
KF530113	Human coronavirus NL63		Town,C.D., Halpin,R.A., Ransier,A., Fedorova,N., Tsitrin,T., Stockwell,T., Amedeo,P., Appalla,L., Bishop,B., Edworthy,P., Gupta,N., Hoover,J., Katzel,D., Schobel,S., Shrivastava,S., Thovarai,V., Wang,S., Talbot,H.K., Wentworth,D.E., Williams,J.V.	J. Craig Venter Institute	USA	2013-10-07T00:00:00Z		Human coronavirus NL63	Alphacoronavirus	Coronaviridae	ssRNA(+)	27410	GenBank	complete				USA: Nashville, TN	USA	TN	Homo sapiens		1990-05-29		Human coronavirus NL63 strain NL63/human/USA/905-25/1990, complete genome
KF530114	Human coronavirus NL63		Town,C.D., Halpin,R.A., Ransier,A., Fedorova,N., Tsitrin,T., Stockwell,T., Amedeo,P., Appalla,L., Bishop,B., Edworthy,P., Gupta,N., Hoover,J., Katzel,D., Schobel,S., Shrivastava,S., Thovarai,V., Wang,S., Talbot,H.K., Wentworth,D.E., Williams,J.V.	J. Craig Venter Institute	USA	2013-10-07T00:00:00Z		Human coronavirus NL63	Alphacoronavirus	Coronaviridae	ssRNA(+)	27410	GenBank	complete				USA: Nashville, TN	USA	TN	Homo sapiens		1989-01-03		Human coronavirus NL63 strain NL63/human/USA/891-4/1989, complete genome
KT266906	Human coronavirus NL63		Beau De Rochars,V.M., Lednicky,J., White,S., Loeb,J., Elbadry,M.A., Telisma,T., Chavannes,S., Anilis,M.G., Cella,E., Ciccozzi,M., Okech,B.A., Salemi,M., Morris,J.G. Jr., Lednicky,J.A., White,S.K., Loeb,J.C.	University of Florida - Gainesville, Environmental and Global Health	USA	2015-08-04T00:00:00Z	HCoV NL63/Haiti-1/2015	Human coronavirus NL63	Alphacoronavirus	Coronaviridae	ssRNA(+)	27553	GenBank	complete			1	Haiti	Haiti		Homo sapiens	blood	2015-01-16		Human coronavirus NL63 isolate HCoV NL63/Haiti-1/2015, complete genome
KT381875	Human coronavirus NL63		Beau De Rochars,V.M., Lednicky,J., White,S., Loeb,J., Elbadry,M.A., Telisma,T., Chavannes,S., Anilis,M.G., Cella,E., Ciccozzi,M., Okech,B.A., Salemi,M., Morris,J.G. Jr., Lednicky,J.A., Rand,K.H., Loeb,J.C.	University of Florida - Gainesville, Environmental and Global Health	USA	2015-10-21T00:00:00Z	NL63/UF-1/2015	Human coronavirus NL63	Alphacoronavirus	Coronaviridae	ssRNA(+)	27553	GenBank	complete			1	USA	USA		Homo sapiens	oronasopharynx	2015		Human coronavirus NL63 isolate NL63/UF-1/2015, complete genome
KU521535	Human coronavirus NL63		Beau De Rochars,V.M., Lednicky,J., White,S., Loeb,J., Elbadry,M.A., Telisma,T., Chavannes,S., Anilis,M.G., Cella,E., Ciccozzi,M., Okech,B.A., Salemi,M., Morris,J.G. Jr., Lednicky,J.A., Rand,K.H., Loeb,J.C.	University of Florida - Gainesville, Environmental and Global Health	USA	2016-07-25T00:00:00Z	NL63/UF-2/2015	Human coronavirus NL63	Alphacoronavirus	Coronaviridae	ssRNA(+)	27553	GenBank	complete			1	USA	USA		Homo sapiens	oronasopharynx	2015-09-01		Human coronavirus NL63 isolate NL63/UF-2/2015, complete genome
KX179500	Human coronavirus NL63		Lednicky,J.A., Morris,J.G. Jr., Rand,K.H., White,S.K., Loeb,J.C.	University of Florida - Gainesville, Environmental and Global Health	USA	2016-12-03T00:00:00Z		Human coronavirus NL63	Alphacoronavirus	Coronaviridae	ssRNA(+)	27553	GenBank	complete				USA	USA		Homo sapiens	oronasopharynx	2015-09-01		Human coronavirus NL63 strain NL63/UF-2/2015, complete genome
KY554967	Human coronavirus NL63		Ogimi,C., Greninger,A.L., Waghmare,A.A., Kuypers,J.M., Shean,R.C., Xie,H., Leisenring,W.M., Stevens-Ayers,T.L., Jerome,K.R., Englund,J.A., Boeckh,M.	UW, Lab Medicine	USA	2017-04-09T00:00:00Z		Human coronavirus NL63	Alphacoronavirus	Coronaviridae	ssRNA(+)	27523	GenBank	complete			1	USA	USA		Homo sapiens		2016		Human coronavirus NL63 strain N06-1144B, complete genome
KY554968	Human coronavirus NL63		Ogimi,C., Greninger,A.L., Waghmare,A.A., Kuypers,J.M., Shean,R.C., Xie,H., Leisenring,W.M., Stevens-Ayers,T.L., Jerome,K.R., Englund,J.A., Boeckh,M.	UW, Lab Medicine	USA	2017-04-09T00:00:00Z		Human coronavirus NL63	Alphacoronavirus	Coronaviridae	ssRNA(+)	27523	GenBank	complete			1	USA	USA		Homo sapiens		2016		Human coronavirus NL63 strain N07-185B, complete genome
KY554969	Human coronavirus NL63		Ogimi,C., Greninger,A.L., Waghmare,A.A., Kuypers,J.M., Shean,R.C., Xie,H., Leisenring,W.M., Stevens-Ayers,T.L., Jerome,K.R., Englund,J.A., Boeckh,M.	UW, Lab Medicine	USA	2017-04-09T00:00:00Z		Human coronavirus NL63	Alphacoronavirus	Coronaviridae	ssRNA(+)	27509	GenBank	complete			1	USA	USA		Homo sapiens		2016		Human coronavirus NL63 strain N07-196B, complete genome
KY554970	Human coronavirus NL63		Ogimi,C., Greninger,A.L., Waghmare,A.A., Kuypers,J.M., Shean,R.C., Xie,H., Leisenring,W.M., Stevens-Ayers,T.L., Jerome,K.R., Englund,J.A., Boeckh,M.	UW, Lab Medicine	USA	2017-04-09T00:00:00Z		Human coronavirus NL63	Alphacoronavirus	Coronaviridae	ssRNA(+)	27540	GenBank	complete			1	USA	USA		Homo sapiens		2016		Human coronavirus NL63 strain N07-324B_182X, complete genome
KY554971	Human coronavirus NL63		Ogimi,C., Greninger,A.L., Waghmare,A.A., Kuypers,J.M., Shean,R.C., Xie,H., Leisenring,W.M., Stevens-Ayers,T.L., Jerome,K.R., Englund,J.A., Boeckh,M.	UW, Lab Medicine	USA	2017-04-09T00:00:00Z		Human coronavirus NL63	Alphacoronavirus	Coronaviridae	ssRNA(+)	27550	GenBank	complete			1	USA	USA		Homo sapiens		2016		Human coronavirus NL63 strain N07-468B_176X, complete genome
KY674915	Human coronavirus NL63		Ogimi,C., Greninger,A.L., Waghmare,A.A., Kuypers,J.M., Shean,R.C., Xie,H., Leisenring,W.M., Stevens-Ayers,T.L., Jerome,K.R., Englund,J.A., Boeckh,M., Makhsous,N.	UW, Lab Medicine	USA	2017-03-29T00:00:00Z		Human coronavirus NL63	Alphacoronavirus	Coronaviridae	ssRNA(+)	27302	GenBank	complete			1	USA	USA		Homo sapiens		2016		Human coronavirus NL63 strain N07-6B, complete genome
KY674916	Human coronavirus NL63		Ogimi,C., Greninger,A.L., Waghmare,A.A., Kuypers,J.M., Shean,R.C., Xie,H., Leisenring,W.M., Stevens-Ayers,T.L., Jerome,K.R., Englund,J.A., Boeckh,M., Makhsous,N.	UW, Lab Medicine	USA	2017-03-29T00:00:00Z		Human coronavirus NL63	Alphacoronavirus	Coronaviridae	ssRNA(+)	27492	GenBank	complete			1	USA	USA		Homo sapiens		2016		Human coronavirus NL63 strain N07-64B, complete genome
KY829118	Human coronavirus NL63		Ogimi,C., Greninger,A.L., Waghmare,A.A., Kuypers,J.M., Shean,R.C., Xie,H., Leisenring,W.M., Stevens-Ayers,T.L., Jerome,K.R., Englund,J.A., Boeckh,M., Makhsous,N.	UW, Lab Medicine	USA	2017-04-29T00:00:00Z		Human coronavirus NL63	Alphacoronavirus	Coronaviridae	ssRNA(+)	27513	GenBank	complete			1	USA	USA		Homo sapiens		2015		Human coronavirus NL63 strain N07-262B, complete genome
KY983586	Human coronavirus NL63	SRR5872050	Greninger,A.L., Makhsous,N., Kuypers,J., Shean,R.C., Jerome,K.R., Kuypers,J.M.			2017-06-04T00:00:00Z		Human coronavirus NL63	Alphacoronavirus	Coronaviridae	ssRNA(+)	27489	GenBank	complete				USA	USA		Homo sapiens		2015	SAMN07309632	Human coronavirus NL63 strain HCoV_NL63/Seattle/USA/SC2940/2015, complete genome
LC488389	Human coronavirus NL63		Kazuya,S., Nao,N., Matsuyama,S., Kageyama,T., Shirato,K.	Virology III; 4-7-1 Gakuen, Musashimurayama, Tokyo 208-0011	Japan	2019-10-30T00:00:00Z	Tokyo/SGH-18/2018	Human coronavirus NL63	Alphacoronavirus	Coronaviridae	ssRNA(+)	27487	GenBank	complete			1	Japan:Tokyo	Japan		Homo sapiens	oronasopharynx	2018		Human coronavirus NL63 Tokyo/SGH-18/2018 RNA, complete genome
LC488390	Human coronavirus NL63		Kazuya,S., Nao,N., Matsuyama,S., Kageyama,T., Shirato,K.	Virology III; 4-7-1 Gakuen, Musashimurayama, Tokyo 208-0011	Japan	2019-10-30T00:00:00Z	Tokyo/SGH-15/2017	Human coronavirus NL63	Alphacoronavirus	Coronaviridae	ssRNA(+)	27550	GenBank	complete			1	Japan:Tokyo	Japan		Homo sapiens	oronasopharynx	2017		Human coronavirus NL63 Tokyo/SGH-15/2017 RNA, complete genome
LC654455	Human coronavirus NL63		Shirato,K., Kakizaki,M., Tomita,Y., Kawase,M., Takeda,M., Okura,T., Sugimoto,S., Matsuyama,S., Tanaka,T., Kume,Y., Chishiki,M., Ono,T., Moriishi,K., Sonoyama,M., Hosoya,M., Hashimoto,K., Maenaka,K., Suwa,R., Norito,S., Sato,M., Sakuma,H., Suzuki,S.	Department of Virology III; 4-7-1 Gakuen, Musashimurayama, Tokyo 2080011	Japan	2021-10-21T00:00:00Z	Fukushima_H219_2018	Human coronavirus NL63	Alphacoronavirus	Coronaviridae	ssRNA(+)	27516	GenBank	complete			2	Japan: Fukushima	Japan		Homo sapiens		2018		Human coronavirus NL63 Fukushima_H219_2018 RNA, complete genome
LC687394	Human coronavirus NL63		Shirato,K., Kume,Y., Suwa,R., Kawase,M., Ono,T., Chishiki,M., Norito,S., Sato,M., Sakuma,H., Suzuki,S., Hosoya,M., Takeda,M., Hashimoto,K.	Viroloty III; 4-7-1 Gakuen, Musashimurayama, Tokyo 208-0011	Japan	2022-03-03T00:00:00Z	Fukushima_H257_2018	Human coronavirus NL63	Alphacoronavirus	Coronaviridae	ssRNA(+)	27563	GenBank	complete				Japan: Fukushima	Japan		Homo sapiens	oronasopharynx	2018		Human coronavirus NL63 Fukushima_H257_2018 RNA, complete genome
LC687395	Human coronavirus NL63		Shirato,K., Kume,Y., Suwa,R., Kawase,M., Ono,T., Chishiki,M., Norito,S., Sato,M., Sakuma,H., Suzuki,S., Hosoya,M., Takeda,M., Hashimoto,K.	Viroloty III; 4-7-1 Gakuen, Musashimurayama, Tokyo 208-0011	Japan	2022-03-03T00:00:00Z	Fukushima_H486_2018	Human coronavirus NL63	Alphacoronavirus	Coronaviridae	ssRNA(+)	27543	GenBank	complete				Japan: Fukushima	Japan		Homo sapiens	oronasopharynx	2018		Human coronavirus NL63 Fukushima_H486_2018 RNA, complete genome
LC687396	Human coronavirus NL63		Shirato,K., Kume,Y., Suwa,R., Kawase,M., Ono,T., Chishiki,M., Norito,S., Sato,M., Sakuma,H., Suzuki,S., Hosoya,M., Takeda,M., Hashimoto,K.	Viroloty III; 4-7-1 Gakuen, Musashimurayama, Tokyo 208-0011	Japan	2022-03-03T00:00:00Z	Fukushima_H552_2019	Human coronavirus NL63	Alphacoronavirus	Coronaviridae	ssRNA(+)	27543	GenBank	complete				Japan: Fukushima	Japan		Homo sapiens	oronasopharynx	2019		Human coronavirus NL63 Fukushima_H552_2019 RNA, complete genome
LC687397	Human coronavirus NL63		Shirato,K., Kume,Y., Suwa,R., Kawase,M., Ono,T., Chishiki,M., Norito,S., Sato,M., Sakuma,H., Suzuki,S., Hosoya,M., Takeda,M., Hashimoto,K.	Viroloty III; 4-7-1 Gakuen, Musashimurayama, Tokyo 208-0011	Japan	2022-03-03T00:00:00Z	Fukushima_O579_2019	Human coronavirus NL63	Alphacoronavirus	Coronaviridae	ssRNA(+)	27544	GenBank	complete				Japan: Fukushima	Japan		Homo sapiens	oronasopharynx	2019		Human coronavirus NL63 Fukushima_O579_2019 RNA, complete genome
LC687401	Human coronavirus NL63		Shirato,K., Kume,Y., Suwa,R., Kawase,M., Ono,T., Chishiki,M., Norito,S., Sato,M., Sakuma,H., Suzuki,S., Hosoya,M., Takeda,M., Hashimoto,K.	Viroloty III; 4-7-1 Gakuen, Musashimurayama, Tokyo 208-0011	Japan	2022-03-03T00:00:00Z	Fukushima_OR215_2021	Human coronavirus NL63	Alphacoronavirus	Coronaviridae	ssRNA(+)	27550	GenBank	complete				Japan: Fukushima	Japan		Homo sapiens	oronasopharynx	2021		Human coronavirus NL63 Fukushima_OR215_2021 RNA, complete genome
LC687402	Human coronavirus NL63		Shirato,K., Kume,Y., Suwa,R., Kawase,M., Ono,T., Chishiki,M., Norito,S., Sato,M., Sakuma,H., Suzuki,S., Hosoya,M., Takeda,M., Hashimoto,K.	Viroloty III; 4-7-1 Gakuen, Musashimurayama, Tokyo 208-0011	Japan	2022-03-03T00:00:00Z	Fukushima_OR236_2021	Human coronavirus NL63	Alphacoronavirus	Coronaviridae	ssRNA(+)	27550	GenBank	complete				Japan: Fukushima	Japan		Homo sapiens	oronasopharynx	2021		Human coronavirus NL63 Fukushima_OR236_2021 RNA, complete genome
LC720428	Human coronavirus NL63		Shirato,K., Kume,Y., Suwa,R., Kawase,M., Ono,T., Chishiki,M., Okabe,H., Norito,S., Sato,M., Sakuma,H., Suzuki,S., Hosoya,M., Takeda,M., Hashimoto,K.	Virology III; 4-7-1 Gakuen, Musashimurayama, Tokyo 208-0011	Japan	2022-07-30T00:00:00Z	HCoVNL63_Fukushima_O650_2019	Human coronavirus NL63	Alphacoronavirus	Coronaviridae	ssRNA(+)	27529	GenBank	complete				Japan: Fukushima	Japan		Homo sapiens		2019		Human coronavirus NL63 HCoVNL63_Fukushima_O650_2019 RNA, nearly complete genome
MG428699	Human coronavirus NL63		Kiyuka,P.K., Agoti,C.N., Munywoki,P.K., Njeru,R., Bett,A., Otieno,J.R., Otieno,G.P., Kamau,E., Clark,T.G., van der Hoek,L., Kellam,P., Nokes,D.J., Cotten,M., Clark,T.	KEMRI-Wellcome Trust Research Programme, Epidemiology and Demography Department	Kenya	2018-05-22T00:00:00Z	Kilifi_HH_5709_19-May-2010	Human coronavirus NL63	Alphacoronavirus	Coronaviridae	ssRNA(+)	27513	GenBank	complete			1	Kenya	Kenya		Homo sapiens		2010-05-19		Human coronavirus NL63 isolate Kilifi_HH_5709_19-May-2010, complete genome
MG428701	Human coronavirus NL63		Kiyuka,P.K., Agoti,C.N., Munywoki,P.K., Njeru,R., Bett,A., Otieno,J.R., Otieno,G.P., Kamau,E., Clark,T.G., van der Hoek,L., Kellam,P., Nokes,D.J., Cotten,M., Clark,T.	KEMRI-Wellcome Trust Research Programme, Epidemiology and Demography Department	Kenya	2018-05-22T00:00:00Z	Kilifi_HH_0512_04-Jun-2010	Human coronavirus NL63	Alphacoronavirus	Coronaviridae	ssRNA(+)	27623	GenBank	complete			1	Kenya	Kenya		Homo sapiens		2010-06-04		Human coronavirus NL63 isolate Kilifi_HH_0512_04-Jun-2010, complete genome
MG428702	Human coronavirus NL63		Kiyuka,P.K., Agoti,C.N., Munywoki,P.K., Njeru,R., Bett,A., Otieno,J.R., Otieno,G.P., Kamau,E., Clark,T.G., van der Hoek,L., Kellam,P., Nokes,D.J., Cotten,M., Clark,T.	KEMRI-Wellcome Trust Research Programme, Epidemiology and Demography Department	Kenya	2018-05-22T00:00:00Z	Kilifi_HH_3807_11-May-2010	Human coronavirus NL63	Alphacoronavirus	Coronaviridae	ssRNA(+)	27781	GenBank	complete			1	Kenya	Kenya		Homo sapiens		2010-05-11		Human coronavirus NL63 isolate Kilifi_HH_3807_11-May-2010, complete genome
MG428703	Human coronavirus NL63		Kiyuka,P.K., Agoti,C.N., Munywoki,P.K., Njeru,R., Bett,A., Otieno,J.R., Otieno,G.P., Kamau,E., Clark,T.G., van der Hoek,L., Kellam,P., Nokes,D.J., Cotten,M., Clark,T.	KEMRI-Wellcome Trust Research Programme, Epidemiology and Demography Department	Kenya	2018-05-22T00:00:00Z	Kilifi_HH_0511_01-Jun-2010	Human coronavirus NL63	Alphacoronavirus	Coronaviridae	ssRNA(+)	27685	GenBank	complete			1	Kenya	Kenya		Homo sapiens		2010-06-01		Human coronavirus NL63 isolate Kilifi_HH_0511_01-Jun-2010, complete genome
MG428704	Human coronavirus NL63		Kiyuka,P.K., Agoti,C.N., Munywoki,P.K., Njeru,R., Bett,A., Otieno,J.R., Otieno,G.P., Kamau,E., Clark,T.G., van der Hoek,L., Kellam,P., Nokes,D.J., Cotten,M., Clark,T.	KEMRI-Wellcome Trust Research Programme, Epidemiology and Demography Department	Kenya	2018-05-22T00:00:00Z	Kilifi_HH_5402_20-May-2010	Human coronavirus NL63	Alphacoronavirus	Coronaviridae	ssRNA(+)	27832	GenBank	complete			1	Kenya	Kenya		Homo sapiens		2010-05-20		Human coronavirus NL63 isolate Kilifi_HH_5402_20-May-2010, complete genome
MG428705	Human coronavirus NL63		Kiyuka,P.K., Agoti,C.N., Munywoki,P.K., Njeru,R., Bett,A., Otieno,J.R., Otieno,G.P., Kamau,E., Clark,T.G., van der Hoek,L., Kellam,P., Nokes,D.J., Cotten,M., Clark,T.	KEMRI-Wellcome Trust Research Programme, Epidemiology and Demography Department	Kenya	2018-05-22T00:00:00Z	Kilifi_HH_0522_21-May-2010	Human coronavirus NL63	Alphacoronavirus	Coronaviridae	ssRNA(+)	27587	GenBank	complete			1	Kenya	Kenya		Homo sapiens		2010-05-21		Human coronavirus NL63 isolate Kilifi_HH_0522_21-May-2010, complete genome
MG428706	Human coronavirus NL63		Kiyuka,P.K., Agoti,C.N., Munywoki,P.K., Njeru,R., Bett,A., Otieno,J.R., Otieno,G.P., Kamau,E., Clark,T.G., van der Hoek,L., Kellam,P., Nokes,D.J., Cotten,M., Clark,T.	KEMRI-Wellcome Trust Research Programme, Epidemiology and Demography Department	Kenya	2018-05-22T00:00:00Z	Kilifi_HH_3808_24-May-2010	Human coronavirus NL63	Alphacoronavirus	Coronaviridae	ssRNA(+)	27637	GenBank	complete			1	Kenya	Kenya		Homo sapiens		2010-05-24		Human coronavirus NL63 isolate Kilifi_HH_3808_24-May-2010, complete genome
MG772808	Human coronavirus NL63		Kim,J.-M., Kim,S.-T., Yang,J.-S., Kim,S.S., Cheong,H.-M.	Korea Centers for Disease Control and Prevention, Division of Emerging Infectious Disease and Vector Research	Republic of Korea	2018-02-13T00:00:00Z	CN0601/14	Human coronavirus NL63	Alphacoronavirus	Coronaviridae	ssRNA(+)	27535	GenBank	complete				South Korea	South Korea		Homo sapiens	oronasopharynx	2014-11-25		Human coronavirus NL63 isolate CN0601/14, complete genome
MK334043	Human coronavirus NL63		Zhang,L., Gan,M., Zhang,Z., Li,X., Liu,W., Zhu,A., Sun,J., Li,F., Wang,Y., Zhang,F., Zhao,J., Zhou,R.	State Key Laboratory of Respiratory Disease, Guangzhou Institute of Respiratory Health, the First Affiliated Hospital of Guangzhou Medical University	China	2019-08-20T00:00:00Z		Human coronavirus NL63	Alphacoronavirus	Coronaviridae	ssRNA(+)	27516	GenBank	complete			1	China	China		Homo sapiens	oronasopharynx	2018-08-15		Human coronavirus NL63 strain ChinaGD02, complete genome
MK334044	Human coronavirus NL63		Zhang,L., Gan,M., Zhang,Z., Li,X., Liu,W., Zhu,A., Sun,J., Li,F., Wang,Y., Zhang,F., Zhao,J., Zhou,R.	State Key Laboratory of Respiratory Disease, Guangzhou Institute of Respiratory Health, the First Affiliated Hospital of Guangzhou Medical University	China	2019-08-20T00:00:00Z		Human coronavirus NL63	Alphacoronavirus	Coronaviridae	ssRNA(+)	27516	GenBank	complete			1	China	China		Homo sapiens	oronasopharynx	2018-07-13		Human coronavirus NL63 strain ChinaGD03, complete genome
MK334045	Human coronavirus NL63		Zhang,L., Gan,M., Zhang,Z., Li,X., Liu,W., Zhu,A., Sun,J., Li,F., Wang,Y., Zhang,F., Zhao,J., Zhou,R.	State Key Laboratory of Respiratory Disease, Guangzhou Institute of Respiratory Health, the First Affiliated Hospital of Guangzhou Medical University	China	2019-08-20T00:00:00Z		Human coronavirus NL63	Alphacoronavirus	Coronaviridae	ssRNA(+)	27544	GenBank	complete			1	China	China		Homo sapiens	oronasopharynx	2018-08-14		Human coronavirus NL63 strain ChinaGD05, complete genome
MK334046	Human coronavirus NL63		Zhang,L., Gan,M., Zhang,Z., Li,X., Liu,W., Zhu,A., Sun,J., Li,F., Wang,Y., Zhang,F., Zhao,J., Zhou,R.	State Key Laboratory of Respiratory Disease, Guangzhou Institute of Respiratory Health, the First Affiliated Hospital of Guangzhou Medical University	China	2019-08-20T00:00:00Z		Human coronavirus NL63	Alphacoronavirus	Coronaviridae	ssRNA(+)	27531	GenBank	complete			1	China	China		Homo sapiens	oronasopharynx	2018-09-01		Human coronavirus NL63 strain ChinaGD01, complete genome
MK334047	Human coronavirus NL63		Zhang,L., Gan,M., Zhang,Z., Li,X., Liu,W., Zhu,A., Sun,J., Li,F., Wang,Y., Zhang,F., Zhao,J., Zhou,R.	State Key Laboratory of Respiratory Disease, Guangzhou Institute of Respiratory Health, the First Affiliated Hospital of Guangzhou Medical University	China	2019-08-20T00:00:00Z		Human coronavirus NL63	Alphacoronavirus	Coronaviridae	ssRNA(+)	27532	GenBank	complete			1	China	China		Homo sapiens	oronasopharynx	2018-07-25		Human coronavirus NL63 strain ChinaGD04, complete genome
MN306018	Human coronavirus NL63		Lin,M.J., Tait,A., Greninger,A.L.	UW Virology, Laboratory Medicine	USA	2019-08-25T00:00:00Z		Human coronavirus NL63	Alphacoronavirus	Coronaviridae	ssRNA(+)	27484	GenBank	complete				USA	USA		Homo sapiens		2018		Human coronavirus NL63 strain HCoV_NL63/Seattle/USA/SC0179/2018, complete genome
MN306040	Human coronavirus NL63		Lin,M.J., Tait,A., Greninger,A.L.	UW Virology, Laboratory Medicine	USA	2019-08-25T00:00:00Z		Human coronavirus NL63	Alphacoronavirus	Coronaviridae	ssRNA(+)	27537	GenBank	complete				USA	USA		Homo sapiens		2019		Human coronavirus NL63 strain HCoV_NL63/Seattle/USA/SC0768/2019, complete genome
MW202337	Human coronavirus NL63	SRR12893436	Rajagopala,S., Bakhoum,N., Pakala,S., Shilts,M., Rosas-Salazar,C., Mai,A., Boone,H., McHenry,R., Yooseph,S., Halasa,N., Das,S., Rajagopala,S.V., Bakhoum,N.G., Pakala,S.B., Shilts,M.H., Das,S.R.	Vanderbilt University Medical Center, Department of Medicine	USA	2021-10-30T00:00:00Z	NL63_S170	Human coronavirus NL63	Alphacoronavirus	Coronaviridae	ssRNA(+)	27545	GenBank	complete				USA	USA		Homo sapiens		2018	SAMN16547777	MAG: Human coronavirus NL63 isolate NL63_S170, complete genome
OK073075	Human coronavirus NL63		Shao,N., Zhang,T., Yang,F.	Institute of Pathogen Biology, Chinese Academy of Medical Sciences & Peking Union Medical College, National Health Commission Key Laboratory of Systems Biology of Pathogens	China	2022-10-13T00:00:00Z		Human coronavirus NL63	Alphacoronavirus	Coronaviridae	ssRNA(+)	27529	GenBank	complete				China	China		Homo sapiens	oronasopharynx	2014		Human coronavirus NL63 strain H45, complete genome
OK073076	Human coronavirus NL63		Shao,N., Zhang,T., Yang,F.	Institute of Pathogen Biology, Chinese Academy of Medical Sciences & Peking Union Medical College, National Health Commission Key Laboratory of Systems Biology of Pathogens	China	2022-10-13T00:00:00Z		Human coronavirus NL63	Alphacoronavirus	Coronaviridae	ssRNA(+)	27536	GenBank	complete				China	China		Homo sapiens	oronasopharynx	2017		Human coronavirus NL63 strain RS2, complete genome

## Sheet: HKU1
Accession	Organism_Name	SRA_Accession	Submitters	Organization	Org_location	Release_Date	Isolate	Species	Genus	Family	Molecule_type	Length	Sequence_Type	Nuc_Completeness	Genotype	Segment	Publications	Geo_Location	Country	USA	Host	Isolation_Source	Collection_Date	BioSample	GenBank_Title
HM034837	Human coronavirus HKU1		Pyrc,K., Sims,A.C., Dijkman,R., Jebbink,M., Long,C., Deming,D., Donaldson,E., Vabret,A., Baric,R., van der Hoek,L., Pickles,R.	University of Amsterdam, Laboratory of Experimental Virology, Department of Medical Microbiology, AMC	The Netherlands	2010-09-15T00:00:00Z	Caen1	Human coronavirus HKU1	Betacoronavirus	Coronaviridae	ssRNA(+)	29862	GenBank	complete			1	France	France		Homo sapiens	oronasopharynx	2005-03-04		Human coronavirus HKU1 isolate Caen1, complete genome
KF430201	Human coronavirus HKU1		Dominguez,S.R., Shrivastava,S., Berglund,A., Qian,Z., Goes,L.G., Halpin,R.A., Fedorova,N., Ransier,A., Weston,P.A., Durigon,E.L., Jerez,J.A., Robinson,C.C., Town,C.D., Holmes,K.V., Motley,J., Djikeng,S., Tsitrin,T., Stockwell,T., Amedeo,P., Appalla,L., Bishop,B., Edworthy,P., Gupta,N., Hoover,J., Katzel,D., Schobel,S., Thovarai,V., Wang,S., Dominguez,S., Wentworth,D.E.	J. Craig Venter Institute	USA	2013-08-14T00:00:00Z		Human coronavirus HKU1	Betacoronavirus	Coronaviridae	ssRNA(+)	29934	GenBank	complete			1	USA: Denver, CO	USA	CO	Homo sapiens		2010-01-22		Human coronavirus HKU1 strain HKU1/human/USA/HKU1-18/2010, complete genome
KF686340	Human coronavirus HKU1		Dominguez,S.R., Shrivastava,S., Berglund,A., Qian,Z., Goes,L.G., Halpin,R.A., Fedorova,N., Ransier,A., Weston,P.A., Durigon,E.L., Jerez,J.A., Robinson,C.C., Town,C.D., Holmes,K.V., Motley,J., Djikeng,S., Tsitrin,T., Stockwell,T., Amedeo,P., Appalla,L., Bishop,B., Edworthy,P., Gupta,N., Hoover,J., Katzel,D., Schobel,S., Thovarai,V., Wang,S., Dominguez,S., Wentworth,D.E.	J. Craig Venter Institute	USA	2013-09-28T00:00:00Z		Human coronavirus HKU1	Betacoronavirus	Coronaviridae	ssRNA(+)	29923	GenBank	complete			1	USA: Denver, CO	USA	CO	Homo sapiens		2009-11-28		Human coronavirus HKU1 strain HKU1/human/USA/HKU1-5/2009, complete genome
KF686341	Human coronavirus HKU1		Dominguez,S.R., Shrivastava,S., Berglund,A., Qian,Z., Goes,L.G., Halpin,R.A., Fedorova,N., Ransier,A., Weston,P.A., Durigon,E.L., Jerez,J.A., Robinson,C.C., Town,C.D., Holmes,K.V., Motley,J., Djikeng,S., Tsitrin,T., Stockwell,T., Amedeo,P., Appalla,L., Bishop,B., Edworthy,P., Gupta,N., Hoover,J., Katzel,D., Schobel,S., Thovarai,V., Wang,S., Dominguez,S., Wentworth,D.E.	J. Craig Venter Institute	USA	2013-09-28T00:00:00Z		Human coronavirus HKU1	Betacoronavirus	Coronaviridae	ssRNA(+)	29832	GenBank	complete			1	USA: Denver, CO	USA	CO	Homo sapiens		2010-01-16		Human coronavirus HKU1 strain HKU1/human/USA/HKU1-10/2010, complete genome
KF686342	Human coronavirus HKU1		Dominguez,S.R., Shrivastava,S., Berglund,A., Qian,Z., Goes,L.G., Halpin,R.A., Fedorova,N., Ransier,A., Weston,P.A., Durigon,E.L., Jerez,J.A., Robinson,C.C., Town,C.D., Holmes,K.V., Motley,J., Djikeng,S., Tsitrin,T., Stockwell,T., Amedeo,P., Appalla,L., Bishop,B., Edworthy,P., Gupta,N., Hoover,J., Katzel,D., Schobel,S., Thovarai,V., Wang,S., Dominguez,S., Wentworth,D.E.	J. Craig Venter Institute	USA	2013-09-28T00:00:00Z		Human coronavirus HKU1	Betacoronavirus	Coronaviridae	ssRNA(+)	29742	GenBank	complete			1	USA: Denver, CO	USA	CO	Homo sapiens		2009-12-13		Human coronavirus HKU1 strain HKU1/human/USA/HKU1-11/2009, complete genome
KF686343	Human coronavirus HKU1		Dominguez,S.R., Shrivastava,S., Berglund,A., Qian,Z., Goes,L.G., Halpin,R.A., Fedorova,N., Ransier,A., Weston,P.A., Durigon,E.L., Jerez,J.A., Robinson,C.C., Town,C.D., Holmes,K.V., Motley,J., Djikeng,S., Tsitrin,T., Stockwell,T., Amedeo,P., Appalla,L., Bishop,B., Edworthy,P., Gupta,N., Hoover,J., Katzel,D., Schobel,S., Thovarai,V., Wang,S., Dominguez,S., Wentworth,D.E.	J. Craig Venter Institute	USA	2013-09-28T00:00:00Z		Human coronavirus HKU1	Betacoronavirus	Coronaviridae	ssRNA(+)	29983	GenBank	complete			1	USA: Denver, CO	USA	CO	Homo sapiens		2010-01-08		Human coronavirus HKU1 strain HKU1/human/USA/HKU1-13/2010, complete genome
KF686344	Human coronavirus HKU1		Dominguez,S.R., Shrivastava,S., Berglund,A., Qian,Z., Goes,L.G., Halpin,R.A., Fedorova,N., Ransier,A., Weston,P.A., Durigon,E.L., Jerez,J.A., Robinson,C.C., Town,C.D., Holmes,K.V., Motley,J., Djikeng,S., Tsitrin,T., Stockwell,T., Amedeo,P., Appalla,L., Bishop,B., Edworthy,P., Gupta,N., Hoover,J., Katzel,D., Schobel,S., Thovarai,V., Wang,S., Dominguez,S., Wentworth,D.E.	J. Craig Venter Institute	USA	2013-09-28T00:00:00Z		Human coronavirus HKU1	Betacoronavirus	Coronaviridae	ssRNA(+)	29695	GenBank	complete			1	USA: Denver, CO	USA	CO	Homo sapiens		2009-12-28		Human coronavirus HKU1 strain HKU1/human/USA/HKU1-15/2009, complete genome
KF686346	Human coronavirus HKU1		Dominguez,S.R., Shrivastava,S., Berglund,A., Qian,Z., Goes,L.G., Halpin,R.A., Fedorova,N., Ransier,A., Weston,P.A., Durigon,E.L., Jerez,J.A., Robinson,C.C., Town,C.D., Holmes,K.V., Motley,J., Djikeng,S., Tsitrin,T., Stockwell,T., Amedeo,P., Appalla,L., Bishop,B., Edworthy,P., Gupta,N., Hoover,J., Katzel,D., Schobel,S., Thovarai,V., Wang,S., Dominguez,S., Wentworth,D.E.	J. Craig Venter Institute	USA	2013-09-28T00:00:00Z		Human coronavirus HKU1	Betacoronavirus	Coronaviridae	ssRNA(+)	29982	GenBank	complete			1	USA: Denver, CO	USA	CO	Homo sapiens		2010-01-09		Human coronavirus HKU1 strain HKU1/human/USA/HKU1-12/2010, complete genome
KT779555	Human coronavirus HKU1		Zhu,N., Wang,Y., Lu,R., Zhao,Y., Xie,Z., Tan,W.	National Institute for Viral Disease Control and Prevention, Chinese Center for Disease Control and Prevention	China	2016-03-09T00:00:00Z	BJ01-p3	Human coronavirus HKU1	Betacoronavirus	Coronaviridae	ssRNA(+)	29887	GenBank	complete				China	China		Homo sapiens	oronasopharynx	2009-04-23		Human coronavirus HKU1 isolate BJ01-p3, complete genome
KT779556	Human coronavirus HKU1		Zhu,N., Wang,Y., Lu,R., Zhao,Y., Xie,Z., Tan,W.	National Institute for Viral Disease Control and Prevention, Chinese Center for Disease Control and Prevention	China	2016-03-09T00:00:00Z	BJ01-p9	Human coronavirus HKU1	Betacoronavirus	Coronaviridae	ssRNA(+)	29887	GenBank	complete				China	China		Homo sapiens	oronasopharynx	2009-04-23		Human coronavirus HKU1 isolate BJ01-p9, complete genome
KY674921	Human coronavirus HKU1		Ogimi,C., Greninger,A.L., Waghmare,A.A., Kuypers,J.M., Shean,R.C., Xie,H., Leisenring,W.M., Stevens-Ayers,T.L., Jerome,K.R., Englund,J.A., Boeckh,M., Makhsous,N.	UW, Lab Medicine	USA	2017-03-29T00:00:00Z		Human coronavirus HKU1	Betacoronavirus	Coronaviridae	ssRNA(+)	29820	GenBank	complete			1	USA	USA		Homo sapiens		2016		Human coronavirus HKU1 strain N08-87, complete genome
KY674941	Human coronavirus HKU1		Ogimi,C., Greninger,A.L., Waghmare,A.A., Kuypers,J.M., Shean,R.C., Xie,H., Leisenring,W.M., Stevens-Ayers,T.L., Jerome,K.R., Englund,J.A., Boeckh,M., Makhsous,N.	UW, Lab Medicine	USA	2017-03-29T00:00:00Z		Human coronavirus HKU1	Betacoronavirus	Coronaviridae	ssRNA(+)	29367	GenBank	complete			1	USA	USA		Homo sapiens		2016		Human coronavirus HKU1 strain N09-1663B, complete genome
KY674942	Human coronavirus HKU1		Ogimi,C., Greninger,A.L., Waghmare,A.A., Kuypers,J.M., Shean,R.C., Xie,H., Leisenring,W.M., Stevens-Ayers,T.L., Jerome,K.R., Englund,J.A., Boeckh,M., Makhsous,N.	UW, Lab Medicine	USA	2017-03-29T00:00:00Z		Human coronavirus HKU1	Betacoronavirus	Coronaviridae	ssRNA(+)	29893	GenBank	complete			1	USA	USA		Homo sapiens		2016		Human coronavirus HKU1 strain N09-1627B, complete genome
KY674943	Human coronavirus HKU1		Ogimi,C., Greninger,A.L., Waghmare,A.A., Kuypers,J.M., Shean,R.C., Xie,H., Leisenring,W.M., Stevens-Ayers,T.L., Jerome,K.R., Englund,J.A., Boeckh,M., Makhsous,N.	UW, Lab Medicine	USA	2017-03-29T00:00:00Z		Human coronavirus HKU1	Betacoronavirus	Coronaviridae	ssRNA(+)	29908	GenBank	complete			1	USA	USA		Homo sapiens		2016		Human coronavirus HKU1 strain N09-1605B, complete genome
KY983584	Human coronavirus HKU1	SRR5872043	Greninger,A.L., Makhsous,N., Kuypers,J., Shean,R.C., Jerome,K.R., Kuypers,J.M.			2017-06-04T00:00:00Z		Human coronavirus HKU1	Betacoronavirus	Coronaviridae	ssRNA(+)	29932	GenBank	complete				USA	USA		Homo sapiens		2015	SAMN07309634	Human coronavirus HKU1 strain SC2628, complete genome
LC315650	Human coronavirus HKU1		Shirato,K., Kawase,M., Matsuyama,S.	Virology III; 4-7-1- Gakuen, Musashimurayama, Tokyo 208-0011	Japan	2017-08-09T00:00:00Z	Tokyo/SGH-15/2014	Human coronavirus HKU1	Betacoronavirus	Coronaviridae	ssRNA(+)	29804	GenBank	complete			1	Japan: Tokyo	Japan		Homo sapiens		2014		Human coronavirus HKU1 Tokyo/SGH-15/2014 RNA, complete genome
LC315651	Human coronavirus HKU1		Shirato,K., Kawase,M., Matsuyama,S., Okura,T., Kakizaki,M., Sugimoto,S., Tanaka,T., Kume,Y., Chishiki,M., Ono,T., Moriishi,K., Sonoyama,M., Hosoya,M., Hashimoto,K., Maenaka,K., Takeda,M.	Virology III; 4-7-1- Gakuen, Musashimurayama, Tokyo 208-0011	Japan	2017-08-09T00:00:00Z	Tokyo/SGH-18/2016	Human coronavirus HKU1	Betacoronavirus	Coronaviridae	ssRNA(+)	29903	GenBank	complete			2	Japan: Tokyo	Japan		Homo sapiens		2016		Human coronavirus HKU1 Tokyo/SGH-18/2016 RNA, complete genome
LC654447	Human coronavirus HKU1		Shirato,K., Kakizaki,M., Tomita,Y., Kawase,M., Takeda,M., Kume,Y., Suwa,R., Ono,T., Chishiki,M., Norito,S., Sato,M., Sakuma,H., Suzuki,S., Hosoya,M., Hashimoto,K.	Department of Virology III; 4-7-1 Gakuen, Musashimurayama, Tokyo 2080011	Japan	2021-10-21T00:00:00Z	Fukushima_H815_2020	Human coronavirus HKU1	Betacoronavirus	Coronaviridae	ssRNA(+)	29900	GenBank	complete			1	Japan: Fukushima	Japan		Homo sapiens		2020		Human coronavirus HKU1 Fukushima_H815_2020 RNA, complete genome
LC654448	Human coronavirus HKU1		Shirato,K., Kakizaki,M., Tomita,Y., Kawase,M., Takeda,M., Kume,Y., Suwa,R., Ono,T., Chishiki,M., Norito,S., Sato,M., Sakuma,H., Suzuki,S., Hosoya,M., Hashimoto,K.	Department of Virology III; 4-7-1 Gakuen, Musashimurayama, Tokyo 2080011	Japan	2021-10-21T00:00:00Z	Fukushima_H821_2020	Human coronavirus HKU1	Betacoronavirus	Coronaviridae	ssRNA(+)	29902	GenBank	complete			1	Japan: Fukushima	Japan		Homo sapiens		2020		Human coronavirus HKU1 Fukushima_H821_2020 RNA, complete genome
LC654449	Human coronavirus HKU1		Shirato,K., Kakizaki,M., Tomita,Y., Kawase,M., Takeda,M., Kume,Y., Suwa,R., Ono,T., Chishiki,M., Norito,S., Sato,M., Sakuma,H., Suzuki,S., Hosoya,M., Hashimoto,K.	Department of Virology III; 4-7-1 Gakuen, Musashimurayama, Tokyo 2080011	Japan	2021-10-21T00:00:00Z	Fukushima_O943_2020	Human coronavirus HKU1	Betacoronavirus	Coronaviridae	ssRNA(+)	29897	GenBank	complete			1	Japan: Fukushima	Japan		Homo sapiens		2020		Human coronavirus HKU1 Fukushima_O943_2020 RNA, complete genome
LC687393	Human coronavirus HKU1		Shirato,K., Kume,Y., Suwa,R., Kawase,M., Ono,T., Chishiki,M., Norito,S., Sato,M., Sakuma,H., Suzuki,S., Hosoya,M., Takeda,M., Hashimoto,K.	Viroloty III; 4-7-1 Gakuen, Musashimurayama, Tokyo 208-0011	Japan	2022-03-03T00:00:00Z	Fukushima_H519_2019	Human coronavirus HKU1	Betacoronavirus	Coronaviridae	ssRNA(+)	29472	GenBank	complete				Japan: Fukushima	Japan		Homo sapiens	oronasopharynx	2019		Human coronavirus HKU1 Fukushima_H519_2019 RNA, complete genome
MH940245	Human coronavirus HKU1		Joyjinda,Y., Rodpan,A., Chartpituck,P., Yaemsakul,S., Suthum,K., Cheun-Arom,T., Bunprakob,S., Hemachudha,T., Wacharapluesadee,S.	Thai Red Cross Emerging Infectious Disease - Health Science Centre	Thailand	2018-10-29T00:00:00Z	SI17244	Human coronavirus HKU1	Betacoronavirus	Coronaviridae	ssRNA(+)	29811	GenBank	complete				Thailand	Thailand		Homo sapiens		2017-06-04		Human coronavirus HKU1 isolate SI17244, complete genome
MK167038	Human coronavirus HKU1		Greninger,A.L., Shean,R.C., Makhsous,N.	University of Washington, Virology	United States of America	2019-01-09T00:00:00Z		Human coronavirus HKU1	Betacoronavirus	Coronaviridae	ssRNA(+)	29921	GenBank	complete				USA	USA		Homo sapiens		2017		Human coronavirus HKU1 strain SC2521, complete genome
OK073085	Human coronavirus HKU1		Shao,N., Zhang,T., Yang,F.	Institute of Pathogen Biology, Chinese Academy of Medical Sciences & Peking Union Medical College, National Health Commission Key Laboratory of Systems Biology of Pathogens	China	2022-10-13T00:00:00Z		Human coronavirus HKU1	Betacoronavirus	Coronaviridae	ssRNA(+)	29953	GenBank	complete				China	China		Homo sapiens	oronasopharynx	2015		Human coronavirus HKU1 strain R63, complete genome
OK073086	Human coronavirus HKU1		Shao,N., Zhang,T., Yang,F.	Institute of Pathogen Biology, Chinese Academy of Medical Sciences & Peking Union Medical College, National Health Commission Key Laboratory of Systems Biology of Pathogens	China	2022-10-13T00:00:00Z		Human coronavirus HKU1	Betacoronavirus	Coronaviridae	ssRNA(+)	29902	GenBank	complete				China	China		Homo sapiens	oronasopharynx	2015		Human coronavirus HKU1 strain H78, complete genome
ON128609	Human coronavirus HKU1		Chen,X., Li,Q., Xie,Z.			2022-05-29T00:00:00Z	BCH18024	Human coronavirus HKU1	Betacoronavirus	Coronaviridae	ssRNA(+)	29695	GenBank	complete				China	China		Homo sapiens		2018-05-29		Human coronavirus HKU1 isolate BCH18024, complete genome
ON128610	Human coronavirus HKU1		Chen,X., Li,Q., Xie,Z.			2022-05-29T00:00:00Z	GY18102	Human coronavirus HKU1	Betacoronavirus	Coronaviridae	ssRNA(+)	29695	GenBank	complete				China	China		Homo sapiens		2018-06-05		Human coronavirus HKU1 isolate GY18102, complete genome
ON128611	Human coronavirus HKU1		Chen,X., Li,Q., Xie,Z.			2022-05-29T00:00:00Z	WZ17198	Human coronavirus HKU1	Betacoronavirus	Coronaviridae	ssRNA(+)	29695	GenBank	complete				China	China		Homo sapiens		2018-05-26		Human coronavirus HKU1 isolate WZ17198, complete genome
ON128612	Human coronavirus HKU1		Chen,X., Li,Q., Xie,Z.			2022-05-29T00:00:00Z	WZ17244	Human coronavirus HKU1	Betacoronavirus	Coronaviridae	ssRNA(+)	29695	GenBank	complete				China	China		Homo sapiens		2018-10-30		Human coronavirus HKU1 isolate WZ17244, complete genome
ON128613	Human coronavirus HKU1		Chen,X., Li,Q., Xie,Z.			2022-05-29T00:00:00Z	GZFE18139	Human coronavirus HKU1	Betacoronavirus	Coronaviridae	ssRNA(+)	29883	GenBank	complete				China	China		Homo sapiens		2018-09-30		Human coronavirus HKU1 isolate GZFE18139, complete genome
ON128614	Human coronavirus HKU1		Chen,X., Li,Q., Xie,Z.			2022-05-29T00:00:00Z	GZFE18147	Human coronavirus HKU1	Betacoronavirus	Coronaviridae	ssRNA(+)	29886	GenBank	complete				China	China		Homo sapiens		2018-10-18		Human coronavirus HKU1 isolate GZFE18147, complete genome
ON128615	Human coronavirus HKU1		Chen,X., Li,Q., Xie,Z.			2022-05-29T00:00:00Z	GZFE18183	Human coronavirus HKU1	Betacoronavirus	Coronaviridae	ssRNA(+)	29886	GenBank	complete				China	China		Homo sapiens		2018-12-11		Human coronavirus HKU1 isolate GZFE18183, complete genome
ON128616	Human coronavirus HKU1		Chen,X., Li,Q., Xie,Z.			2022-05-29T00:00:00Z	GZFE18186	Human coronavirus HKU1	Betacoronavirus	Coronaviridae	ssRNA(+)	29883	GenBank	complete				China	China		Homo sapiens		2018-12-14		Human coronavirus HKU1 isolate GZFE18186, complete genome

## Sheet: 229E
Accession	Organism_Name	SRA_Accession	Submitters	Organization	Org_location	Release_Date	Isolate	Species	Genus	Family	Molecule_type	Length	Sequence_Type	Nuc_Completeness	Genotype	Segment	Publications	Geo_Location	Country	USA	Host	Isolation_Source	Collection_Date	BioSample	GenBank_Title
AB691764	Human coronavirus 229E		Shirato,K., Kawase,M., Watanabe,O., Hirokawa,C., Matsuyama,S., Nishimura,H., Taguchi,F.	Department of Virology III; 4-7-1 Gakuen, Musashimurayama, Tokyo 208-0011	Japan	2012-01-12T00:00:00Z	Sendai-H/1121/04	Human coronavirus 229E	Alphacoronavirus	Coronaviridae	ssRNA(+)	27259	GenBank	complete			1	Japan: Miyagi, Sendai	Japan		Homo sapiens		2004		Human coronavirus 229E Sendai-H/1121/04 RNA, complete genome
AB691765	Human coronavirus 229E		Shirato,K., Kawase,M., Watanabe,O., Hirokawa,C., Matsuyama,S., Nishimura,H., Taguchi,F.	Department of Virology III; 4-7-1 Gakuen, Musashimurayama, Tokyo 208-0011	Japan	2012-01-12T00:00:00Z	Sendai-H/826/04	Human coronavirus 229E	Alphacoronavirus	Coronaviridae	ssRNA(+)	27250	GenBank	complete			1	Japan: Miyagi, Sendai	Japan		Homo sapiens		2004		Human coronavirus 229E Sendai-H/826/04 RNA, complete genome
AB691766	Human coronavirus 229E		Shirato,K., Kawase,M., Watanabe,O., Hirokawa,C., Matsuyama,S., Nishimura,H., Taguchi,F.	Department of Virology III; 4-7-1 Gakuen, Musashimurayama, Tokyo 208-0011	Japan	2012-01-12T00:00:00Z	Sendai-H/1948/04	Human coronavirus 229E	Alphacoronavirus	Coronaviridae	ssRNA(+)	27245	GenBank	complete			1	Japan: Miyagi, Sendai	Japan		Homo sapiens		2004		Human coronavirus 229E Sendai-H/1948/04 RNA, complete genome
AB691767	Human coronavirus 229E		Shirato,K., Kawase,M., Watanabe,O., Hirokawa,C., Matsuyama,S., Nishimura,H., Taguchi,F.	Department of Virology III; 4-7-1 Gakuen, Musashimurayama, Tokyo 208-0011	Japan	2012-01-12T00:00:00Z	Niigata/01/08	Human coronavirus 229E	Alphacoronavirus	Coronaviridae	ssRNA(+)	27252	GenBank	complete			1	Japan: Niigata	Japan		Homo sapiens		2008		Human coronavirus 229E Niigata/01/08 RNA, complete genome
JX503060	Human coronavirus 229E		Farsani,S.M., Dijkman,R., Jebbink,M.F., Goossens,H., Ieven,M., Deijs,M., Molenkamp,R., van der Hoek,L.	Center for Infection and Immunity Amsterdam (CINIMA) Academic Medical Center of the University of Amsterdam, Experimental Virology	Netherlands	2012-09-22T00:00:00Z	349	Human coronavirus 229E	Alphacoronavirus	Coronaviridae	ssRNA(+)	27263	GenBank	complete			1	Netherlands	Netherlands		Homo sapiens	oronasopharynx	2010		Human coronavirus 229E isolate 0349, complete genome
JX503061	Human coronavirus 229E		Farsani,S.M., Dijkman,R., Jebbink,M.F., Goossens,H., Ieven,M., Deijs,M., Molenkamp,R., van der Hoek,L.	Center for Infection and Immunity Amsterdam (CINIMA) Academic Medical Center of the University of Amsterdam, Experimental Virology	Netherlands	2012-09-22T00:00:00Z	J0304	Human coronavirus 229E	Alphacoronavirus	Coronaviridae	ssRNA(+)	27208	GenBank	complete			1	Italy	Italy		Homo sapiens	oronasopharynx	2009		Human coronavirus 229E isolate J0304, complete genome
KF514430	Human coronavirus 229E		Town,C.D., Halpin,R.A., Ransier,A., Fedorova,N., Tsitrin,T., Stockwell,T., Amedeo,P., Appalla,L., Bishop,B., Edworthy,P., Gupta,N., Hoover,J., Katzel,D., Schobel,S., Shrivastava,S., Thovarai,V., Wang,S., Talbot,H.K., Wentworth,D.E., Williams,J.V.	J. Craig Venter Institute	USA	2013-08-17T00:00:00Z		Human coronavirus 229E	Alphacoronavirus	Coronaviridae	ssRNA(+)	27169	GenBank	complete				USA: Nashville, TN	USA	TN	Homo sapiens		1993-03-18		Human coronavirus 229E strain 229E/human/USA/933-50/1993, complete genome
KF514432	Human coronavirus 229E		Town,C.D., Halpin,R.A., Ransier,A., Fedorova,N., Tsitrin,T., Stockwell,T., Amedeo,P., Appalla,L., Bishop,B., Edworthy,P., Gupta,N., Hoover,J., Katzel,D., Schobel,S., Shrivastava,S., Thovarai,V., Wang,S., Talbot,H.K., Wentworth,D.E., Williams,J.V.	J. Craig Venter Institute	USA	2013-08-17T00:00:00Z		Human coronavirus 229E	Alphacoronavirus	Coronaviridae	ssRNA(+)	27138	GenBank	complete				USA: Nashville, TN	USA	TN	Homo sapiens		1993-02-22		Human coronavirus 229E strain 229E/human/USA/932-72/1993, complete genome
KF514433	Human coronavirus 229E		Town,C.D., Halpin,R.A., Ransier,A., Fedorova,N., Tsitrin,T., Stockwell,T., Amedeo,P., Appalla,L., Bishop,B., Edworthy,P., Gupta,N., Hoover,J., Katzel,D., Schobel,S., Shrivastava,S., Thovarai,V., Wang,S., Talbot,H.K., Wentworth,D.E., Williams,J.V.	J. Craig Venter Institute	USA	2013-08-17T00:00:00Z		Human coronavirus 229E	Alphacoronavirus	Coronaviridae	ssRNA(+)	27165	GenBank	complete				USA: Nashville, TN	USA	TN	Homo sapiens		1993-03-11		Human coronavirus 229E strain 229E/human/USA/933-40/1993, complete genome
KU291448	Human coronavirus 229E		Corman,V.M., Eckerle,I., Memish,Z.A., Liljander,A.M., Dijkman,R., Jonsdottir,H., Juma Ngeiywa,K.J., Kamau,E., Younan,M., Al Masri,M., Assiri,A., Gluecks,I., Musa,B.E., Meyer,B., Muller,M.A., Hilali,M., Bornstein,S., Wernery,U., Thiel,V., Jores,J., Drexler,J.F., Drosten,C.	University of Bonn Medical Centre, Institute of Virology	Germany	2016-09-04T00:00:00Z	HCoV-229E/BN1/GER/2015	Human coronavirus 229E	Alphacoronavirus	Coronaviridae	ssRNA(+)	27022	GenBank	complete			1	Germany	Germany		Homo sapiens		2015		Human coronavirus 229E isolate HCoV-229E/BN1/GER/2015, complete genome
KY369908	Human coronavirus 229E		Greninger,A.L., Makhsous,N., Kuypers,J.M., Shean,R.C., Jerome,K.R.	UW, Lab Medicine	USA	2017-01-15T00:00:00Z		Human coronavirus 229E	Alphacoronavirus	Coronaviridae	ssRNA(+)	27193	GenBank	complete				USA	USA		Homo sapiens		2016		Human coronavirus 229E strain HCoV_229E/Seattle/USA/SC579/2016, complete genome
KY369909	Human coronavirus 229E	SRR5809357,SRR5809358,SRR5809359	Greninger,A.L., Makhsous,N., Kuypers,J.M., Shean,R.C., Jerome,K.R.			2017-01-15T00:00:00Z		Human coronavirus 229E	Alphacoronavirus	Coronaviridae	ssRNA(+)	26592	GenBank	complete				USA	USA		Homo sapiens		2016	SAMN07327629	Human coronavirus 229E strain HCoV_229E/Seattle/USA/SC677/2016, complete genome
KY369910	Human coronavirus 229E		Greninger,A.L., Makhsous,N., Kuypers,J.M., Shean,R.C., Jerome,K.R.	UW, Lab Medicine	USA	2017-01-15T00:00:00Z		Human coronavirus 229E	Alphacoronavirus	Coronaviridae	ssRNA(+)	27182	GenBank	complete				USA	USA		Homo sapiens		2016		Human coronavirus 229E strain HCoV_229E/Seattle/USA/SC1143/2016, complete genome
KY369911	Human coronavirus 229E		Greninger,A.L., Makhsous,N., Kuypers,J.M., Shean,R.C., Jerome,K.R.	UW, Lab Medicine	USA	2017-01-15T00:00:00Z		Human coronavirus 229E	Alphacoronavirus	Coronaviridae	ssRNA(+)	27226	GenBank	complete				USA	USA		Homo sapiens		2016		Human coronavirus 229E strain HCoV_229E/Seattle/USA/SC1212/2016, complete genome
KY369912	Human coronavirus 229E	SRR19134716	Greninger,A.L., Makhsous,N., Kuypers,J.M., Shean,R.C., Jerome,K.R.			2017-01-15T00:00:00Z		Human coronavirus 229E	Alphacoronavirus	Coronaviridae	ssRNA(+)	27208	GenBank	complete				USA	USA		Homo sapiens		2016	SAMN28125220	Human coronavirus 229E strain HCoV_229E/Seattle/USA/SC9731/2016, complete genome
KY369913	Human coronavirus 229E		Greninger,A.L., Makhsous,N., Kuypers,J.M., Shean,R.C., Jerome,K.R.	UW, Lab Medicine	USA	2017-01-15T00:00:00Z		Human coronavirus 229E	Alphacoronavirus	Coronaviridae	ssRNA(+)	27238	GenBank	complete				USA	USA		Homo sapiens		2016		Human coronavirus 229E strain HCoV_229E/Seattle/USA/SC1073/2016, complete genome
KY369914	Human coronavirus 229E	SRR19134710	Greninger,A.L., Makhsous,N., Kuypers,J.M., Shean,R.C., Jerome,K.R.			2017-01-15T00:00:00Z		Human coronavirus 229E	Alphacoronavirus	Coronaviridae	ssRNA(+)	27231	GenBank	complete				USA	USA		Homo sapiens		2016	SAMN28125225	Human coronavirus 229E strain HCoV_229E/Seattle/USA/SC9773/2016, complete genome
KY621348	Human coronavirus 229E	SRR5809369,SRR5809370,SRR5809372,SRR5872112	Greninger,A.L., Makhsous,N., Kuypers,J.M., Shean,R.C., Jerome,K.R.			2017-04-29T00:00:00Z		Human coronavirus 229E	Alphacoronavirus	Coronaviridae	ssRNA(+)	27144	GenBank	complete				USA	USA		Homo sapiens		2016	SAMN07309742	Human coronavirus 229E strain HCoV_229E/Seattle/USA/SC379/2016, complete genome
KY674914	Human coronavirus 229E	SRR5809365,SRR5809366,SRR5809368,SRR5809371,SRR5809395,SRR5816372,SRR5871952	Greninger,A.L., Makhsous,N., Kuypers,J., Shean,R.C., Jerome,K.R., Kuypers,J.M.			2017-03-29T00:00:00Z		Human coronavirus 229E	Alphacoronavirus	Coronaviridae	ssRNA(+)	27055	GenBank	complete				USA	USA		Homo sapiens		2016	SAMN07309896	Human coronavirus 229E strain HCoV_229E/Seattle/USA/SC399/2016, complete genome
KY674919	Human coronavirus 229E		Ogimi,C., Greninger,A.L., Waghmare,A.A., Kuypers,J.M., Shean,R.C., Xie,H., Leisenring,W.M., Stevens-Ayers,T.L., Jerome,K.R., Englund,J.A., Boeckh,M., Makhsous,N.	UW, Lab Medicine	USA	2017-03-29T00:00:00Z		Human coronavirus 229E	Alphacoronavirus	Coronaviridae	ssRNA(+)	27136	GenBank	complete			1	USA	USA		Homo sapiens		2008		Human coronavirus 229E strain N08-434B, complete genome
KY684760	Human coronavirus 229E	SRR5871987	Greninger,A.L., Makhsous,N., Kuypers,J., Shean,R.C., Jerome,K.R., Kuypers,J.M.			2017-03-26T00:00:00Z		Human coronavirus 229E	Alphacoronavirus	Coronaviridae	ssRNA(+)	27249	GenBank	complete				USA	USA		Homo sapiens		2016	SAMN07309901	Human coronavirus 229E strain HCoV_229E/Seattle/USA/SC2282/2017, complete genome
KY967357	Human coronavirus 229E	SRR5872115	Greninger,A.L., Makhsous,N., Kuypers,J.M., Shean,R.C., Jerome,K.R.			2017-04-29T00:00:00Z		Human coronavirus 229E	Alphacoronavirus	Coronaviridae	ssRNA(+)	27242	GenBank	complete				USA	USA		Homo sapiens		2015	SAMN07309739	Human coronavirus 229E strain HCoV_229E/Seattle/USA/SC2872/2015, complete genome
KY983587	Human coronavirus 229E	SRR5872053	Greninger,A.L., Makhsous,N., Kuypers,J., Shean,R.C., Jerome,K.R., Kuypers,J.M.			2017-06-04T00:00:00Z		Human coronavirus 229E	Alphacoronavirus	Coronaviridae	ssRNA(+)	27235	GenBank	complete				USA	USA		Homo sapiens		2015	SAMN07309631	Human coronavirus 229E strain HCoV_229E/Seattle/USA/SC3112/2015, complete genome
KY996417	Human coronavirus 229E		Bonny,T.S., Yezli,S., Lednicky,J.A.	University of Florida - Gainesville, Environmental and Global Health	USA	2017-06-13T00:00:00Z		Human coronavirus 229E	Alphacoronavirus	Coronaviridae	ssRNA(+)	27270	GenBank	complete			1	USA	USA				2016-11-23		Human coronavirus 229E strain 229E/UF-1/2016, complete genome
LC654445	Human coronavirus 229E		Shirato,K., Kakizaki,M., Tomita,Y., Kawase,M., Takeda,M., Okura,T., Sugimoto,S., Matsuyama,S., Tanaka,T., Kume,Y., Chishiki,M., Ono,T., Moriishi,K., Sonoyama,M., Hosoya,M., Hashimoto,K., Maenaka,K., Suwa,R., Norito,S., Sato,M., Sakuma,H., Suzuki,S.	Department of Virology III; 4-7-1 Gakuen, Musashimurayama, Tokyo 2080011	Japan	2021-10-21T00:00:00Z	Fukushima_H829_2020	Human coronavirus 229E	Alphacoronavirus	Coronaviridae	ssRNA(+)	27263	GenBank	complete			2	Japan: Fukushima	Japan		Homo sapiens		2020		Human coronavirus 229E Fukushima_H829_2020 RNA, complete genome
LC654446	Human coronavirus 229E		Shirato,K., Kakizaki,M., Tomita,Y., Kawase,M., Takeda,M., Kume,Y., Suwa,R., Ono,T., Chishiki,M., Norito,S., Sato,M., Sakuma,H., Suzuki,S., Hosoya,M., Hashimoto,K.	Department of Virology III; 4-7-1 Gakuen, Musashimurayama, Tokyo 2080011	Japan	2021-10-21T00:00:00Z	Fukushima_H832_2020	Human coronavirus 229E	Alphacoronavirus	Coronaviridae	ssRNA(+)	27267	GenBank	complete			1	Japan: Fukushima	Japan		Homo sapiens		2020		Human coronavirus 229E Fukushima_H832_2020 RNA, complete genome
MF542265	Human coronavirus 229E		Bonny,T.S., Subramaniam,K., Waltzek,T.B., Elbadry,M.A., Beau De Rochars,V.M., Telisma,T., Rashid,M., Morris,J.G. Jr., Lednicky,J.A.	University of Florida - Gainesville, Environmental and Global Health	USA	2017-08-14T00:00:00Z		Human coronavirus 229E	Alphacoronavirus	Coronaviridae	ssRNA(+)	27271	GenBank	complete			1	Haiti	Haiti		Homo sapiens	blood	2016-03-01		Human coronavirus 229E strain 229E/Haiti-1/2016, complete genome
MN306046	Human coronavirus 229E		Lin,M.J., Tait,A., Greninger,A.L.	UW Virology, Laboratory Medicine	USA	2019-08-25T00:00:00Z		Human coronavirus 229E	Alphacoronavirus	Coronaviridae	ssRNA(+)	27270	GenBank	complete				USA	USA		Homo sapiens		2019		Human coronavirus 229E strain HCoV_229E/Seattle/USA/SC0865/2019, complete genome
MN369046	Human coronavirus 229E		Lin,M.J., Tait,A., Greninger,A.L.	UW Virology, Laboratory Medicine	USA	2019-09-16T00:00:00Z		Human coronavirus 229E	Alphacoronavirus	Coronaviridae	ssRNA(+)	27075	GenBank	complete				USA	USA		Homo sapiens		2018		Human coronavirus 229E strain HCoV_229E/Seattle/USA/SC9724/2018, complete genome
MT438696	Human coronavirus 229E		Dinwiddie,D.L., Dehority,W.N., Schwalm,K.C., Kothari,A., Storm,E., Thompson,T., Putt,C., Pomeroy,K., Young,S.A., Domman,D., Kennedy,J.L.	University of New Mexico, Pediatrics	USA	2020-05-31T00:00:00Z	HCoV-229E/USA/UNM_0186/2016	Human coronavirus 229E	Alphacoronavirus	Coronaviridae	ssRNA(+)	27297	GenBank	complete				USA: Albuquerque, New Mexico	USA	NM	Homo sapiens	oronasopharynx	2016-02-09		Human coronavirus 229E isolate HCoV-229E/USA/UNM_0186/2016, complete genome
MT438697	Human coronavirus 229E		Dinwiddie,D.L., Dehority,W.N., Schwalm,K.C., Kothari,A., Storm,E., Thompson,T., Putt,C., Pomeroy,K., Young,S.A., Domman,D., Kennedy,J.L.	University of New Mexico, Pediatrics	USA	2020-05-31T00:00:00Z	HCoV-229E/USA/ACRI_0244/2017	Human coronavirus 229E	Alphacoronavirus	Coronaviridae	ssRNA(+)	27305	GenBank	complete				USA: Little Rock, Arkansas	USA	AR	Homo sapiens	oronasopharynx	2017-02-24		Human coronavirus 229E isolate HCoV-229E/USA/ACRI_0244/2017, complete genome
MT438698	Human coronavirus 229E		Dinwiddie,D.L., Dehority,W.N., Schwalm,K.C., Kothari,A., Storm,E., Thompson,T., Putt,C., Pomeroy,K., Young,S.A., Domman,D., Kennedy,J.L.	University of New Mexico, Pediatrics	USA	2020-05-31T00:00:00Z	HCoV-229E/USA/ACRI_0256/2017	Human coronavirus 229E	Alphacoronavirus	Coronaviridae	ssRNA(+)	27297	GenBank	complete				USA: Little Rock, Arkansas	USA	AR	Homo sapiens	oronasopharynx	2017-02-24		Human coronavirus 229E isolate HCoV-229E/USA/ACRI_0256/2017, complete genome
MT438699	Human coronavirus 229E		Dinwiddie,D.L., Dehority,W.N., Schwalm,K.C., Kothari,A., Storm,E., Thompson,T., Putt,C., Pomeroy,K., Young,S.A., Domman,D., Kennedy,J.L.	University of New Mexico, Pediatrics	USA	2020-05-31T00:00:00Z	HCoV-229E/USA/ACRI_0246/2017	Human coronavirus 229E	Alphacoronavirus	Coronaviridae	ssRNA(+)	27060	GenBank	complete				USA: Little Rock, Arkansas	USA	AR	Homo sapiens	oronasopharynx	2017-02-27		Human coronavirus 229E isolate HCoV-229E/USA/ACRI_0246/2017, complete genome
MT438700	Human coronavirus 229E		Dinwiddie,D.L., Dehority,W.N., Schwalm,K.C., Kothari,A., Storm,E., Thompson,T., Putt,C., Pomeroy,K., Young,S.A., Domman,D., Kennedy,J.L.	University of New Mexico, Pediatrics	USA	2020-05-31T00:00:00Z	HCoV-229E/USA/UAMS_DID_0108/2017	Human coronavirus 229E	Alphacoronavirus	Coronaviridae	ssRNA(+)	27307	GenBank	complete				USA: Little Rock, Arkansas	USA	AR	Homo sapiens	oronasopharynx	2017-01-27		Human coronavirus 229E isolate HCoV-229E/USA/UAMS_DID_0108/2017, complete genome
MT797634	Human coronavirus 229E		Lau,S.K.P., Lung,D.C., Wong,E.Y.M., Aw-Yong,K.L., Wong,A.C.P., Luk,H.K.H., Li,K.S.M., Fung,J., Chan,T.T.Y., Tang,J.Y.M., Zhu,L., Yip,C.C.Y., Wong,S.C.Y., Lee,R.A., Tsang,O.T.Y., Yuen,K.-Y., Woo,P.C.Y.	The University of Hong Kong, Microbiology	Hong Kong	2021-02-02T00:00:00Z	HK20-42	Human coronavirus 229E	Alphacoronavirus	Coronaviridae	ssRNA(+)	27261	GenBank	complete				Hong Kong	Hong Kong		Homo sapiens	oronasopharynx	2020-01-01		Human coronavirus 229E isolate HK20-42, complete genome
MW202340	Human coronavirus 229E	SRR12893434	Rajagopala,S., Bakhoum,N., Pakala,S., Shilts,M., Rosas-Salazar,C., Mai,A., Boone,H., McHenry,R., Yooseph,S., Halasa,N., Das,S., Rajagopala,S.V., Bakhoum,N.G., Pakala,S.B., Shilts,M.H., Das,S.R.	Vanderbilt University Medical Center, Department of Medicine	USA	2021-10-30T00:00:00Z	229E_S220	Human coronavirus 229E	Alphacoronavirus	Coronaviridae	ssRNA(+)	27230	GenBank	complete				USA	USA		Homo sapiens		2018	SAMN16547779	MAG: Human coronavirus 229E isolate 229E_S220, complete genome
MW532103	Human coronavirus 229E		Wang,Y., Zhang,Z., Zhang,L., Zhang,S., Zhao,J.	State Key Laboratory of Respiratory Disease, Guangzhou Institute of Respiratory Health, The First Affiliated Hospital of Guangzhou Medical University	China	2021-02-15T00:00:00Z		Human coronavirus 229E	Alphacoronavirus	Coronaviridae	ssRNA(+)	27161	GenBank	complete				China	China		Homo sapiens	oronasopharynx	2017-05-02		Human coronavirus 229E strain 229E/China/03/2017, complete genome
MW532104	Human coronavirus 229E		Wang,Y., Zhang,Z., Zhang,L., Zhang,S., Zhao,J.	State Key Laboratory of Respiratory Disease, Guangzhou Institute of Respiratory Health, The First Affiliated Hospital of Guangzhou Medical University	China	2021-02-15T00:00:00Z		Human coronavirus 229E	Alphacoronavirus	Coronaviridae	ssRNA(+)	27234	GenBank	complete				China	China		Homo sapiens	oronasopharynx	2017-08-02		Human coronavirus 229E strain 229E/China/04/2017, complete genome
MW532105	Human coronavirus 229E		Wang,Y., Zhang,Z., Zhang,L., Zhang,S., Zhao,J.	State Key Laboratory of Respiratory Disease, Guangzhou Institute of Respiratory Health, The First Affiliated Hospital of Guangzhou Medical University	China	2021-02-15T00:00:00Z		Human coronavirus 229E	Alphacoronavirus	Coronaviridae	ssRNA(+)	27237	GenBank	complete				China	China		Homo sapiens	oronasopharynx	2017-09-06		Human coronavirus 229E strain 229E/China/05/2017, complete genome
MW532106	Human coronavirus 229E		Wang,Y., Zhang,Z., Zhang,L., Zhang,S., Zhao,J.	State Key Laboratory of Respiratory Disease, Guangzhou Institute of Respiratory Health, The First Affiliated Hospital of Guangzhou Medical University	China	2021-02-15T00:00:00Z		Human coronavirus 229E	Alphacoronavirus	Coronaviridae	ssRNA(+)	27167	GenBank	complete				China	China		Homo sapiens	oronasopharynx	2009-06-09		Human coronavirus 229E strain 229E/China/01/2009, complete genome
MW532107	Human coronavirus 229E		Wang,Y., Zhang,Z., Zhang,L., Zhang,S., Zhao,J.	State Key Laboratory of Respiratory Disease, Guangzhou Institute of Respiratory Health, The First Affiliated Hospital of Guangzhou Medical University	China	2021-02-15T00:00:00Z		Human coronavirus 229E	Alphacoronavirus	Coronaviridae	ssRNA(+)	27237	GenBank	complete				China	China		Homo sapiens	oronasopharynx	2009-04-15		Human coronavirus 229E strain 229E/China/02/2009, complete genome
OK073077	Human coronavirus 229E		Shao,N., Zhang,T., Yang,F.	Institute of Pathogen Biology, Chinese Academy of Medical Sciences & Peking Union Medical College, National Health Commission Key Laboratory of Systems Biology of Pathogens	China	2022-10-13T00:00:00Z		Human coronavirus 229E	Alphacoronavirus	Coronaviridae	ssRNA(+)	27284	GenBank	complete				China	China		Homo sapiens	oronasopharynx	2018		Human coronavirus 229E strain R2, complete genome
OK073078	Human coronavirus 229E		Shao,N., Zhang,T., Yang,F.	Institute of Pathogen Biology, Chinese Academy of Medical Sciences & Peking Union Medical College, National Health Commission Key Laboratory of Systems Biology of Pathogens	China	2022-10-13T00:00:00Z		Human coronavirus 229E	Alphacoronavirus	Coronaviridae	ssRNA(+)	27228	GenBank	complete				China	China		Homo sapiens	oronasopharynx	2017		Human coronavirus 229E strain R10, complete genome
OK073079	Human coronavirus 229E		Shao,N., Zhang,T., Yang,F.	Institute of Pathogen Biology, Chinese Academy of Medical Sciences & Peking Union Medical College, National Health Commission Key Laboratory of Systems Biology of Pathogens	China	2022-10-13T00:00:00Z		Human coronavirus 229E	Alphacoronavirus	Coronaviridae	ssRNA(+)	27284	GenBank	complete				China	China		Homo sapiens	oronasopharynx	2018		Human coronavirus 229E strain R22, complete genome
OK073080	Human coronavirus 229E		Shao,N., Zhang,T., Yang,F.	Institute of Pathogen Biology, Chinese Academy of Medical Sciences & Peking Union Medical College, National Health Commission Key Laboratory of Systems Biology of Pathogens	China	2022-10-13T00:00:00Z		Human coronavirus 229E	Alphacoronavirus	Coronaviridae	ssRNA(+)	27213	GenBank	complete				China	China		Homo sapiens	oronasopharynx	2018		Human coronavirus 229E strain R35, complete genome
OK073081	Human coronavirus 229E		Shao,N., Zhang,T., Yang,F.	Institute of Pathogen Biology, Chinese Academy of Medical Sciences & Peking Union Medical College, National Health Commission Key Laboratory of Systems Biology of Pathogens	China	2022-10-13T00:00:00Z		Human coronavirus 229E	Alphacoronavirus	Coronaviridae	ssRNA(+)	27284	GenBank	complete				China	China		Homo sapiens	oronasopharynx	2018		Human coronavirus 229E strain R39, complete genome
OK073082	Human coronavirus 229E		Shao,N., Zhang,T., Yang,F.	Institute of Pathogen Biology, Chinese Academy of Medical Sciences & Peking Union Medical College, National Health Commission Key Laboratory of Systems Biology of Pathogens	China	2022-10-13T00:00:00Z		Human coronavirus 229E	Alphacoronavirus	Coronaviridae	ssRNA(+)	27267	GenBank	complete				China	China		Homo sapiens	oronasopharynx	2018		Human coronavirus 229E strain R41, complete genome
OK073083	Human coronavirus 229E		Shao,N., Zhang,T., Yang,F.	Institute of Pathogen Biology, Chinese Academy of Medical Sciences & Peking Union Medical College, National Health Commission Key Laboratory of Systems Biology of Pathogens	China	2022-10-13T00:00:00Z		Human coronavirus 229E	Alphacoronavirus	Coronaviridae	ssRNA(+)	27282	GenBank	complete				China	China		Homo sapiens	oronasopharynx	2017		Human coronavirus 229E strain RS15, complete genome
OK073084	Human coronavirus 229E		Shao,N., Zhang,T., Yang,F.	Institute of Pathogen Biology, Chinese Academy of Medical Sciences & Peking Union Medical College, National Health Commission Key Laboratory of Systems Biology of Pathogens	China	2022-10-13T00:00:00Z		Human coronavirus 229E	Alphacoronavirus	Coronaviridae	ssRNA(+)	27239	GenBank	complete				China	China		Homo sapiens	oronasopharynx	2017		Human coronavirus 229E strain P42, complete genome
OK662398	Human coronavirus 229E		Kolehmainen,P., Jalkanen,P., Heroum,J., Huttunen,M., Toivonen,L., Smura,T., Kakkola,L., Tauriainen,S., Peltola,V., Julkunen,I.	University of Helsinki, Department of Virology	Finland	2022-04-25T00:00:00Z	TKU-2021b	Human coronavirus 229E	Alphacoronavirus	Coronaviridae	ssRNA(+)	27317	GenBank	complete	229E			Finland	Finland		Homo sapiens		2021		Human coronavirus 229E strain TKU-2021B, complete genome
ON729316	Human coronavirus 229E	SRR19551365	Sereewit,J., Xie,H., Greninger,A.	UW Virology, Laboratory Medicine	United States of America	2022-07-20T00:00:00Z		Human coronavirus 229E	Alphacoronavirus	Coronaviridae	ssRNA(+)	27211	GenBank	complete				USA	USA		Homo sapiens		2019	SAMN28886782	Human coronavirus 229E strain SC0678, complete genome
ON791801	Human coronavirus 229E	SRR19666404	Sereewit,J., Xie,H., Greninger,A.			2022-06-22T00:00:00Z		Human coronavirus 229E	Alphacoronavirus	Coronaviridae	ssRNA(+)	27284	GenBank	complete				USA	USA		Homo sapiens		2022	SAMN29124692	Human coronavirus 229E strain LC22, complete genome
